# Supplementary material for: Perinatal exposure to tetracycline contributes to lasting developmental effects on offspring
Source: Anim Microbiome. 2021 May 11;3:37. doi: 10.1186/s42523-021-00099-z (PMC8111738; doi:10.1186/s42523-021-00099-z)
Supplement: Supplementary file 1 — Additional file 1 [file 42523_2021_99_MOESM1_ESM.csv]

	Pvalues	FDR
g_Anaeroplasma	6.71E-14	3.56E-12
g_Ruminococcus_1	8.91E-11	2.36E-09
f_Bacteroidales_S24_7_group	2.98E-10	5.27E-09
g_Candidatus_Arthromitus	9.61E-10	1.23E-08
g_Ruminococcaceae_UCG_013	1.16E-09	1.23E-08
f_Peptococcaceae	2.55E-09	2.25E-08
g_Ruminococcaceae_UCG_014	4.19E-09	3.17E-08
g_Ruminiclostridium_9	1.46E-08	9.70E-08
p_Proteobacteria	7.06E-08	4.16E-07
f_Family_XIII	1.95E-07	1.03E-06
g_Lachnoclostridium	2.95E-07	1.42E-06
g_Ruminiclostridium_6	1.41E-06	6.22E-06
g_Butyricicoccus	1.76E-06	7.19E-06
g_Leuconostoc	2.09E-06	7.91E-06
g_Ruminococcaceae_UCG_010	2.38E-06	8.40E-06
g_Oscillibacter	4.43E-06	1.47E-05
g_Bilophila	1.54E-05	4.81E-05
g_Rikenellaceae_RC9_gut_group	4.87E-05	0.00014347
g_Intestinimonas	8.86E-05	0.00024674
g_Ruminiclostridium_5	9.31E-05	0.00024674
g_Parabacteroides	9.99E-05	0.00025206
g_Parasutterella	0.0001303	0.0003139
g_Rikenella	0.00014341	0.00031678
g_Lactococcus	0.00014345	0.00031678
g_Prevotellaceae_UCG_001	0.00038989	0.00082656
g_Helicobacter	0.00051368	0.0010471
g_Tyzzerella	0.00057572	0.0011301
g_Desulfovibrio	0.00066418	0.0012572
g_Pseudomonas	0.00071272	0.0013025
g_Lachnospiraceae_UCG_006	0.00080826	0.0014279
g_Escherichia_Shigella	0.00086447	0.001478
g_Lachnospiraceae_FCS020_group	0.0016298	0.0026993
g_Odoribacter	0.002302	0.0036971
g_Bacteroides	0.0044964	0.0070091
g_Alistipes	0.0091703	0.013887
g_Roseburia	0.011786	0.017352
g_Eisenbergiella	0.015474	0.022165
g_Mucispirillum	0.064271	0.089641
g_Ruminococcaceae_UCG_009	0.090725	0.12329
g_Lachnospiraceae_UCG_010	0.094036	0.1246
g_Tyzzerella_3	0.12831	0.16586
g_Coprococcus_1	0.13177	0.16629
g_Anaerotruncus	0.15523	0.19133
g_Lactobacillus	0.16753	0.20179
f_Ruminococcaceae	0.18587	0.21891
g_Lachnospiraceae_UCG_001	0.19281	0.22215
f_Clostridiales_vadinBB60_group	0.31221	0.35207
g_Acetatifactor	0.50399	0.55649
g_Lachnospiraceae_NK4A136_group	0.55351	0.5987
g_Ruminiclostridium	0.58047	0.6153
f_Lachnospiraceae	0.60089	0.62446
g_Candidatus_Saccharimonas	0.84936	0.86569
g_Lachnospiraceae_UCG_004	0.98639	0.98639
