# Supplementary material for: Perinatal exposure to tetracycline contributes to lasting developmental effects on offspring
Source: Anim Microbiome. 2021 May 11;3:37. doi: 10.1186/s42523-021-00099-z (PMC8111738; doi:10.1186/s42523-021-00099-z)
Supplement: Supplementary file 2 — Additional file 2 [file 42523_2021_99_MOESM2_ESM.zip]

Archive with 2 entries (2 files):
- Supplemental Table 2a - MetagenomeSeq_PN35_Males.csv
- Supplemental Table 2b -MetagenomeSeq_PN35_Females.csv
