# Supplementary material for: Perinatal exposure to tetracycline contributes to lasting developmental effects on offspring
Source: Anim Microbiome. 2021 May 11;3:37. doi: 10.1186/s42523-021-00099-z (PMC8111738; doi:10.1186/s42523-021-00099-z)
Supplement: Supplementary file 2 — Additional file 2 [file 42523_2021_99_MOESM2_ESM.zip › Supplemental Table 2a - MetagenomeSeq_PN35_Males.csv]

	Pvalues	FDR
g_Alistipes	8.07E-08	3.71E-06
g_Lachnospiraceae_UCG_001	3.01E-06	6.92E-05
g_Marvinbryantia	6.95E-05	0.0010652
f_Peptococcaceae	0.00057905	0.0066591
g_Ruminococcaceae_UCG_014	0.0020502	0.018861
g_Helicobacter	0.0037535	0.028283
g_Ruminococcus_1	0.0043039	0.028283
g_Parasutterella	0.0050433	0.028999
g_Rikenellaceae_RC9_gut_group	0.0063275	0.030994
g_Prevotellaceae_UCG_001	0.0072256	0.030994
g_Ruminiclostridium_5	0.0076376	0.030994
g_Candidatus_Arthromitus	0.0080854	0.030994
g_Butyricicoccus	0.017606	0.0623
g_Desulfovibrio	0.019092	0.062732
g_Lachnospiraceae_UCG_004	0.024931	0.076455
g_Bacteroides	0.047542	0.13668
g_Lactobacillus	0.054872	0.14696
g_Turicibacter	0.057507	0.14696
g_Odoribacter	0.063577	0.15278
g_Anaeroplasma	0.066424	0.15278
g_Intestinimonas	0.073478	0.16095
g_Lachnospiraceae_NK4B4_group	0.077214	0.16145
f_Ruminococcaceae	0.092847	0.18569
f_Clostridiales_vadinBB60_group	0.15379	0.29476
g_Ruminococcaceae_UCG_009	0.16639	0.30616
g_Lachnospiraceae_UCG_010	0.33026	0.57749
g_Coprococcus_1	0.33896	0.57749
g_Eisenbergiella	0.41586	0.6832
g_Anaerotruncus	0.43202	0.68528
g_Ruminiclostridium_9	0.47905	0.73454
g_Rikenella	0.4997	0.73528
g_Pseudomonas	0.5115	0.73528
g_Mucispirillum	0.55983	0.74798
g_Ruminococcaceae_UCG_010	0.56491	0.74798
g_Ruminococcaceae_UCG_005	0.57996	0.74798
g_Acetatifactor	0.58538	0.74798
g_Oscillibacter	0.61714	0.76726
g_Lachnoclostridium	0.6515	0.78866
g_Lachnospiraceae_UCG_006	0.70433	0.83075
g_Roseburia	0.7336	0.84364
f_Bacteroidales_S24_7_group	0.78215	0.87754
g_Tyzzerella_3	0.85342	0.9347
f_Lachnospiraceae	0.89603	0.94576
g_Ruminiclostridium	0.92247	0.94576
g_Lachnospiraceae_FCS020_group	0.93616	0.94576
g_Lachnospiraceae_NK4A136_group	0.94576	0.94576
