# Supplementary material for: Perinatal exposure to tetracycline contributes to lasting developmental effects on offspring
Source: Anim Microbiome. 2021 May 11;3:37. doi: 10.1186/s42523-021-00099-z (PMC8111738; doi:10.1186/s42523-021-00099-z)
Supplement: Supplementary file 3 — Additional file 3 [file 42523_2021_99_MOESM3_ESM.zip]

Archive with 2 entries (2 files):
- Supplemental Table 3a - MetagenomeSeqPN63_Males.csv
- Supplemental Table 3b - MetagenomeSeqPN63_females.csv
