# Supplementary material for: Perinatal exposure to tetracycline contributes to lasting developmental effects on offspring
Source: Anim Microbiome. 2021 May 11;3:37. doi: 10.1186/s42523-021-00099-z (PMC8111738; doi:10.1186/s42523-021-00099-z)
Supplement: Supplementary file 3 — Additional file 3 [file 42523_2021_99_MOESM3_ESM.zip › Supplemental Table 3a - MetagenomeSeqPN63_Males.csv]

	Pvalues	FDR
g_Alistipes	2.50E-05	0.0011244
g_Anaerosporobacter	0.0001612	0.0036271
g_Clostridium_sensu_stricto_1	0.0025745	0.038618
g_Prevotellaceae_UCG_001	0.0069674	0.065705
g_Helicobacter	0.0073006	0.065705
g_Odoribacter	0.013792	0.1025
g_Ruminococcaceae_UCG_009	0.015944	0.1025
g_Ruminococcaceae_UCG_014	0.023682	0.13321
g_Marvinbryantia	0.027133	0.13566
g_Desulfovibrio	0.034553	0.15549
g_Pseudoflavonifractor	0.050636	0.20715
g_Bacteroides	0.086549	0.32456
f_Peptococcaceae	0.10306	0.35673
g_Ruminiclostridium_6	0.1473	0.43208
g_Lachnospiraceae_NK4A136_group	0.15042	0.43208
g_Lachnospiraceae_UCG_001	0.16707	0.43208
g_Anaeroplasma	0.16792	0.43208
g_Eisenbergiella	0.17283	0.43208
g_Turicibacter	0.29323	0.69449
g_Ruminococcaceae_UCG_005	0.33098	0.74335
g_Acetatifactor	0.35203	0.74335
g_Oscillibacter	0.37892	0.74335
g_Ruminiclostridium_5	0.39589	0.74335
g_Ruminiclostridium_9	0.39645	0.74335
f_Lachnospiraceae	0.45946	0.82702
g_Ruminococcaceae_UCG_010	0.49302	0.8533
f_Clostridiales_vadinBB60_group	0.5344	0.87217
g_Anaerotruncus	0.54318	0.87217
f_Ruminococcaceae	0.56207	0.87217
g_Mucispirillum	0.61182	0.8955
g_Ruminococcus_1	0.6169	0.8955
g_Lactobacillus	0.65522	0.92141
g_Lachnospiraceae_UCG_006	0.7388	0.99505
g_Roseburia	0.79521	0.99505
g_Butyricicoccus	0.79724	0.99505
g_Lachnospiraceae_UCG_004	0.81798	0.99505
g_Ruminiclostridium	0.83842	0.99505
f_Bacteroidales_S24_7_group	0.84087	0.99505
g_Lachnoclostridium	0.90869	0.99505
g_Lachnospiraceae_FCS020_group	0.92318	0.99505
g_Tyzzerella_3	0.95499	0.99505
g_Intestinimonas	0.96222	0.99505
g_Coprococcus_1	0.98624	0.99505
g_Parasutterella	0.98666	0.99505
f_Family_XIII	0.99505	0.99505
