# Supplementary material for: Perinatal exposure to tetracycline contributes to lasting developmental effects on offspring
Source: Anim Microbiome. 2021 May 11;3:37. doi: 10.1186/s42523-021-00099-z (PMC8111738; doi:10.1186/s42523-021-00099-z)
Supplement: Supplementary file 3 — Additional file 3 [file 42523_2021_99_MOESM3_ESM.zip › Supplemental Table 3b - MetagenomeSeqPN63_females.csv]

	Pvalues	FDR
g_Lachnospiraceae_UCG_001	2.84E-05	0.0011072
f_Peptococcaceae	4.71E-05	0.0011072
g_Marvinbryantia	0.00018607	0.0029152
g_Mucispirillum	0.00081508	0.0085451
g_Bacteroides	0.00090905	0.0085451
g_Lachnospiraceae_NK4B4_group	0.0029793	0.023338
g_Alistipes	0.0040752	0.025201
g_Anaerosporobacter	0.0042895	0.025201
g_Anaerovorax	0.0048564	0.025361
g_Odoribacter	0.0095631	0.042688
g_Rikenella	0.0099909	0.042688
g_Lachnospiraceae_UCG_004	0.019919	0.078014
g_Prevotellaceae_UCG_001	0.025191	0.091074
g_Helicobacter	0.028317	0.095066
g_Desulfovibrio	0.049394	0.15477
g_Ruminiclostridium_5	0.054375	0.15973
g_Eisenbergiella	0.062997	0.17417
g_Coprococcus_1	0.072663	0.18301
g_Tyzzerella	0.073983	0.18301
g_Ruminococcaceae_UCG_005	0.12355	0.29034
g_Clostridium_sensu_stricto_1	0.14882	0.33306
g_Lachnospiraceae_FCS020_group	0.19945	0.42385
g_Lachnoclostridium	0.2214	0.42385
g_Ruminococcaceae_UCG_014	0.23133	0.42385
g_Tyzzerella_3	0.23445	0.42385
g_Turicibacter	0.23447	0.42385
g_Lachnospiraceae_NK4A136_group	0.2544	0.43733
g_Ruminococcaceae_UCG_010	0.26054	0.43733
g_Ruminococcus_1	0.29558	0.47904
g_Anaeroplasma	0.30936	0.48466
g_Pseudoflavonifractor	0.39478	0.58107
g_Acetatifactor	0.39562	0.58107
f_Lachnospiraceae	0.47684	0.67914
f_Bacteroidales_S24_7_group	0.5543	0.76624
g_Roseburia	0.60031	0.80613
g_Ruminococcaceae_UCG_013	0.63116	0.82173
f_Ruminococcaceae	0.6469	0.82173
g_Ruminiclostridium	0.72382	0.88567
g_Ruminococcaceae_UCG_009	0.73492	0.88567
g_Anaerotruncus	0.76416	0.89789
g_Oscillibacter	0.81764	0.8979
g_Lachnospiraceae_UCG_006	0.83836	0.8979
f_Family_XIII	0.84199	0.8979
g_Intestinimonas	0.8535	0.8979
g_Ruminiclostridium_9	0.85969	0.8979
g_Lactobacillus	0.96877	0.98983
f_Clostridiales_vadinBB60_group	0.99107	0.99107
