# Supplementary material for: Perinatal exposure to tetracycline contributes to lasting developmental effects on offspring
Source: Anim Microbiome. 2021 May 11;3:37. doi: 10.1186/s42523-021-00099-z (PMC8111738; doi:10.1186/s42523-021-00099-z)
Supplement: Supplementary file 4 — Additional file 4 [file 42523_2021_99_MOESM4_ESM.zip › Supplemental Table 4a_Metadata_ForAnalysis.csv]

#NAME	Cage	ID	Litter Size	Treatment	Sex	Timepoint	Site	Origin	SubjectT	SubjectTT	SiteT	ST	STT	TT	Description
1400	A	8600	7	DOX	F	4week	Fecal	Maternal	Maternal4week	Maternal4weekDOX	Fecal4week	FecalDOX	Fecal4weekDOX	4weekDOX	8600MaternalFecalDOX
1401	B	8601	8	CON	F	4week	Fecal	Maternal	Maternal4week	Maternal4weekCON	Fecal4week	FecalCON	Fecal4weekCON	4weekCON	8601MaternalFecalCON
1402	C	8602	6	DOX	F	4week	Fecal	Maternal	Maternal4week	Maternal4weekDOX	Fecal4week	FecalDOX	Fecal4weekDOX	4weekDOX	8602MaternalFecalDOX
1403	D	8610	7	DOX	F	4week	Fecal	Maternal	Maternal4week	Maternal4weekDOX	Fecal4week	FecalDOX	Fecal4weekDOX	4weekDOX	8610MaternalFecalDOX
1404	E	8597	7	CON	F	4week	Fecal	Maternal	Maternal4week	Maternal4weekCON	Fecal4week	FecalCON	Fecal4weekCON	4weekCON	8597MaternalFecalCON
1405	F	8606	7	DOX	F	4week	Fecal	Maternal	Maternal4week	Maternal4weekDOX	Fecal4week	FecalDOX	Fecal4weekDOX	4weekDOX	8606MaternalFecalDOX
1406	G	8615	7	DOX	F	4week	Fecal	Maternal	Maternal4week	Maternal4weekDOX	Fecal4week	FecalDOX	Fecal4weekDOX	4weekDOX	8615MaternalFecalDOX
1407	H	8603	6	DOX	F	4week	Fecal	Maternal	Maternal4week	Maternal4weekDOX	Fecal4week	FecalDOX	Fecal4weekDOX	4weekDOX	8603MaternalFecalDOX
1408	I	8612	9	CON	F	4week	Fecal	Maternal	Maternal4week	Maternal4weekCON	Fecal4week	FecalCON	Fecal4weekCON	4weekCON	8612MaternalFecalCON
1409	J	8605	5	DOX	F	4week	Fecal	Maternal	Maternal4week	Maternal4weekDOX	Fecal4week	FecalDOX	Fecal4weekDOX	4weekDOX	8605MaternalFecalDOX
1410	K	8614	7	CON	F	4week	Fecal	Maternal	Maternal4week	Maternal4weekCON	Fecal4week	FecalCON	Fecal4weekCON	4weekCON	8614MaternalFecalCON
1411	A	8600	7	DOX	F	E0.5	Fecal	Maternal	MaternalE0.5	MaternalE0.5DOX	FecalE0.5	FecalDOX	FecalE0.5DOX	E0.5DOX	8600MaternalFecalDOX
1412	B	8601	8	CON	F	E0.5	Fecal	Maternal	MaternalE0.5	MaternalE0.5CON	FecalE0.5	FecalCON	FecalE0.5CON	E0.5CON	8601MaternalFecalCON
1413	C	8602	6	DOX	F	E0.5	Fecal	Maternal	MaternalE0.5	MaternalE0.5DOX	FecalE0.5	FecalDOX	FecalE0.5DOX	E0.5DOX	8602MaternalFecalDOX
1414	D	8610	7	DOX	F	E0.5	Fecal	Maternal	MaternalE0.5	MaternalE0.5DOX	FecalE0.5	FecalDOX	FecalE0.5DOX	E0.5DOX	8610MaternalFecalDOX
1415	E	8597	7	CON	F	E0.5	Fecal	Maternal	MaternalE0.5	MaternalE0.5CON	FecalE0.5	FecalCON	FecalE0.5CON	E0.5CON	8597MaternalFecalCON
1416	G	8615	7	DOX	F	E0.5	Fecal	Maternal	MaternalE0.5	MaternalE0.5DOX	FecalE0.5	FecalDOX	FecalE0.5DOX	E0.5DOX	8615MaternalFecalDOX
1417	H	8603	6	DOX	F	E0.5	Fecal	Maternal	MaternalE0.5	MaternalE0.5DOX	FecalE0.5	FecalDOX	FecalE0.5DOX	E0.5DOX	8603MaternalFecalDOX
1418	I	8612	9	CON	F	E0.5	Fecal	Maternal	MaternalE0.5	MaternalE0.5CON	FecalE0.5	FecalCON	FecalE0.5CON	E0.5CON	8612MaternalFecalCON
1419	J	8605	5	DOX	F	E0.5	Fecal	Maternal	MaternalE0.5	MaternalE0.5DOX	FecalE0.5	FecalDOX	FecalE0.5DOX	E0.5DOX	8605MaternalFecalDOX
1420	K	8614	7	CON	F	E0.5	Fecal	Maternal	MaternalE0.5	MaternalE0.5CON	FecalE0.5	FecalCON	FecalE0.5CON	E0.5CON	8614MaternalFecalCON
1421	A	8600	7	DOX	F	E15.5	Fecal	Maternal	MaternalE15.5	MaternalE15.5DOX	FecalE15.5	FecalDOX	FecalE15.5DOX	E15.5DOX	8600MaternalFecalDOX
1422	B	8601	8	CON	F	E15.5	Fecal	Maternal	MaternalE15.5	MaternalE15.5CON	FecalE15.5	FecalCON	FecalE15.5CON	E15.5CON	8601MaternalFecalCON
1423	C	8602	6	DOX	F	E15.5	Fecal	Maternal	MaternalE15.5	MaternalE15.5DOX	FecalE15.5	FecalDOX	FecalE15.5DOX	E15.5DOX	8602MaternalFecalDOX
1424	D	8610	7	DOX	F	E15.5	Fecal	Maternal	MaternalE15.5	MaternalE15.5DOX	FecalE15.5	FecalDOX	FecalE15.5DOX	E15.5DOX	8610MaternalFecalDOX
1425	E	8597	7	CON	F	E15.5	Fecal	Maternal	MaternalE15.5	MaternalE15.5CON	FecalE15.5	FecalCON	FecalE15.5CON	E15.5CON	8597MaternalFecalCON
1426	F	8606	7	DOX	F	E15.5	Fecal	Maternal	MaternalE15.5	MaternalE15.5DOX	FecalE15.5	FecalDOX	FecalE15.5DOX	E15.5DOX	8606MaternalFecalDOX
1427	G	8615	7	DOX	F	E15.5	Fecal	Maternal	MaternalE15.5	MaternalE15.5DOX	FecalE15.5	FecalDOX	FecalE15.5DOX	E15.5DOX	8615MaternalFecalDOX
1428	H	8603	6	DOX	F	E15.5	Fecal	Maternal	MaternalE15.5	MaternalE15.5DOX	FecalE15.5	FecalDOX	FecalE15.5DOX	E15.5DOX	8603MaternalFecalDOX
1429	I	8612	9	CON	F	E15.5	Fecal	Maternal	MaternalE15.5	MaternalE15.5CON	FecalE15.5	FecalCON	FecalE15.5CON	E15.5CON	8612MaternalFecalCON
1430	J	8605	5	DOX	F	E15.5	Fecal	Maternal	MaternalE15.5	MaternalE15.5DOX	FecalE15.5	FecalDOX	FecalE15.5DOX	E15.5DOX	8605MaternalFecalDOX
1431	K	8614	7	CON	F	E15.5	Fecal	Maternal	MaternalE15.5	MaternalE15.5CON	FecalE15.5	FecalCON	FecalE15.5CON	E15.5CON	8614MaternalFecalCON
1432	A	8600	7	DOX	F	E18.5	Fecal	Maternal	MaternalE18.5	MaternalE18.5DOX	FecalE18.5	FecalDOX	FecalE18.5DOX	E18.5DOX	8600MaternalFecalDOX
1433	B	8601	8	CON	F	E18.5	Fecal	Maternal	MaternalE18.5	MaternalE18.5CON	FecalE18.5	FecalCON	FecalE18.5CON	E18.5CON	8601MaternalFecalCON
1434	C	8602	6	DOX	F	E18.5	Fecal	Maternal	MaternalE18.5	MaternalE18.5DOX	FecalE18.5	FecalDOX	FecalE18.5DOX	E18.5DOX	8602MaternalFecalDOX
1435	D	8610	7	DOX	F	E18.5	Fecal	Maternal	MaternalE18.5	MaternalE18.5DOX	FecalE18.5	FecalDOX	FecalE18.5DOX	E18.5DOX	8610MaternalFecalDOX
1436	E	8597	7	CON	F	E18.5	Fecal	Maternal	MaternalE18.5	MaternalE18.5CON	FecalE18.5	FecalCON	FecalE18.5CON	E18.5CON	8597MaternalFecalCON
1437	F	8606	7	DOX	F	E18.5	Fecal	Maternal	MaternalE18.5	MaternalE18.5DOX	FecalE18.5	FecalDOX	FecalE18.5DOX	E18.5DOX	8606MaternalFecalDOX
1438	G	8615	7	DOX	F	E18.5	Fecal	Maternal	MaternalE18.5	MaternalE18.5DOX	FecalE18.5	FecalDOX	FecalE18.5DOX	E18.5DOX	8615MaternalFecalDOX
1439	H	8603	6	DOX	F	E18.5	Fecal	Maternal	MaternalE18.5	MaternalE18.5DOX	FecalE18.5	FecalDOX	FecalE18.5DOX	E18.5DOX	8603MaternalFecalDOX
1440	I	8612	9	CON	F	E18.5	Fecal	Maternal	MaternalE18.5	MaternalE18.5CON	FecalE18.5	FecalCON	FecalE18.5CON	E18.5CON	8612MaternalFecalCON
1441	J	8605	5	DOX	F	E18.5	Fecal	Maternal	MaternalE18.5	MaternalE18.5DOX	FecalE18.5	FecalDOX	FecalE18.5DOX	E18.5DOX	8605MaternalFecalDOX
1442	K	8614	7	CON	F	E18.5	Fecal	Maternal	MaternalE18.5	MaternalE18.5CON	FecalE18.5	FecalCON	FecalE18.5CON	E18.5CON	8614MaternalFecalCON
1443	A	8600	7	DOX	F	PN7	Fecal	Maternal	MaternalPN7	MaternalPN7DOX	FecalPN7	FecalDOX	FecalPN7DOX	PN7DOX	8600MaternalFecalDOX
1444	B	8601	8	CON	F	PN7	Fecal	Maternal	MaternalPN7	MaternalPN7CON	FecalPN7	FecalCON	FecalPN7CON	PN7CON	8601MaternalFecalCON
1445	C	8602	6	DOX	F	PN7	Fecal	Maternal	MaternalPN7	MaternalPN7DOX	FecalPN7	FecalDOX	FecalPN7DOX	PN7DOX	8602MaternalFecalDOX
1446	D	8610	7	DOX	F	PN7	Fecal	Maternal	MaternalPN7	MaternalPN7DOX	FecalPN7	FecalDOX	FecalPN7DOX	PN7DOX	8610MaternalFecalDOX
1447	E	8597	7	CON	F	PN7	Fecal	Maternal	MaternalPN7	MaternalPN7CON	FecalPN7	FecalCON	FecalPN7CON	PN7CON	8597MaternalFecalCON
1448	F	8606	7	DOX	F	PN7	Fecal	Maternal	MaternalPN7	MaternalPN7DOX	FecalPN7	FecalDOX	FecalPN7DOX	PN7DOX	8606MaternalFecalDOX
1449	G	8615	7	DOX	F	PN7	Fecal	Maternal	MaternalPN7	MaternalPN7DOX	FecalPN7	FecalDOX	FecalPN7DOX	PN7DOX	8615MaternalFecalDOX
1450	H	8603	6	DOX	F	PN7	Fecal	Maternal	MaternalPN7	MaternalPN7DOX	FecalPN7	FecalDOX	FecalPN7DOX	PN7DOX	8603MaternalFecalDOX
1451	I	8612	9	CON	F	PN7	Fecal	Maternal	MaternalPN7	MaternalPN7CON	FecalPN7	FecalCON	FecalPN7CON	PN7CON	8612MaternalFecalCON
1452	J	8605	5	DOX	F	PN7	Fecal	Maternal	MaternalPN7	MaternalPN7DOX	FecalPN7	FecalDOX	FecalPN7DOX	PN7DOX	8605MaternalFecalDOX
1453	K	8614	7	CON	F	PN7	Fecal	Maternal	MaternalPN7	MaternalPN7CON	FecalPN7	FecalCON	FecalPN7CON	PN7CON	8614MaternalFecalCON
1454	A	8600	7	DOX	F	PN14	Fecal	Maternal	MaternalPN14	MaternalPN14DOX	FecalPN14	FecalDOX	FecalPN14DOX	PN14DOX	8600MaternalFecalDOX
1455	B	8601	8	CON	F	PN14	Fecal	Maternal	MaternalPN14	MaternalPN14CON	FecalPN14	FecalCON	FecalPN14CON	PN14CON	8601MaternalFecalCON
1456	C	8602	6	DOX	F	PN14	Fecal	Maternal	MaternalPN14	MaternalPN14DOX	FecalPN14	FecalDOX	FecalPN14DOX	PN14DOX	8602MaternalFecalDOX
1457	D	8610	7	DOX	F	PN14	Fecal	Maternal	MaternalPN14	MaternalPN14DOX	FecalPN14	FecalDOX	FecalPN14DOX	PN14DOX	8610MaternalFecalDOX
1458	E	8597	7	CON	F	PN14	Fecal	Maternal	MaternalPN14	MaternalPN14CON	FecalPN14	FecalCON	FecalPN14CON	PN14CON	8597MaternalFecalCON
1459	F	8606	7	DOX	F	PN14	Fecal	Maternal	MaternalPN14	MaternalPN14DOX	FecalPN14	FecalDOX	FecalPN14DOX	PN14DOX	8606MaternalFecalDOX
1460	G	8615	7	DOX	F	PN14	Fecal	Maternal	MaternalPN14	MaternalPN14DOX	FecalPN14	FecalDOX	FecalPN14DOX	PN14DOX	8615MaternalFecalDOX
1461	H	8603	6	DOX	F	PN14	Fecal	Maternal	MaternalPN14	MaternalPN14DOX	FecalPN14	FecalDOX	FecalPN14DOX	PN14DOX	8603MaternalFecalDOX
1462	I	8612	9	CON	F	PN14	Fecal	Maternal	MaternalPN14	MaternalPN14CON	FecalPN14	FecalCON	FecalPN14CON	PN14CON	8612MaternalFecalCON
1463	J	8605	5	DOX	F	PN14	Fecal	Maternal	MaternalPN14	MaternalPN14DOX	FecalPN14	FecalDOX	FecalPN14DOX	PN14DOX	8605MaternalFecalDOX
1464	K	8614	7	CON	F	PN14	Fecal	Maternal	MaternalPN14	MaternalPN14CON	FecalPN14	FecalCON	FecalPN14CON	PN14CON	8614MaternalFecalCON
1465	A	8600	7	DOX	F	PN21	Fecal	Maternal	MaternalPN21	MaternalPN21DOX	FecalPN21	FecalDOX	FecalPN21DOX	PN21DOX	8600MaternalFecalDOX
1466	B	8601	8	CON	F	PN21	Fecal	Maternal	MaternalPN21	MaternalPN21CON	FecalPN21	FecalCON	FecalPN21CON	PN21CON	8601MaternalFecalCON
1467	C	8602	6	DOX	F	PN21	Fecal	Maternal	MaternalPN21	MaternalPN21DOX	FecalPN21	FecalDOX	FecalPN21DOX	PN21DOX	8602MaternalFecalDOX
1468	D	8610	7	DOX	F	PN21	Fecal	Maternal	MaternalPN21	MaternalPN21DOX	FecalPN21	FecalDOX	FecalPN21DOX	PN21DOX	8610MaternalFecalDOX
1469	E	8597	7	CON	F	PN21	Fecal	Maternal	MaternalPN21	MaternalPN21CON	FecalPN21	FecalCON	FecalPN21CON	PN21CON	8597MaternalFecalCON
1470	F	8606	7	DOX	F	PN21	Fecal	Maternal	MaternalPN21	MaternalPN21DOX	FecalPN21	FecalDOX	FecalPN21DOX	PN21DOX	8606MaternalFecalDOX
1471	G	8615	7	DOX	F	PN21	Fecal	Maternal	MaternalPN21	MaternalPN21DOX	FecalPN21	FecalDOX	FecalPN21DOX	PN21DOX	8615MaternalFecalDOX
1472	H	8603	6	DOX	F	PN21	Fecal	Maternal	MaternalPN21	MaternalPN21DOX	FecalPN21	FecalDOX	FecalPN21DOX	PN21DOX	8603MaternalFecalDOX
1473	I	8612	9	CON	F	PN21	Fecal	Maternal	MaternalPN21	MaternalPN21CON	FecalPN21	FecalCON	FecalPN21CON	PN21CON	8612MaternalFecalCON
1474	J	8605	5	DOX	F	PN21	Fecal	Maternal	MaternalPN21	MaternalPN21DOX	FecalPN21	FecalDOX	FecalPN21DOX	PN21DOX	8605MaternalFecalDOX
1475	K	8614	7	CON	F	PN21	Fecal	Maternal	MaternalPN21	MaternalPN21CON	FecalPN21	FecalCON	FecalPN21CON	PN21CON	8614MaternalFecalCON
1476	A	8600	7	DOX	F	PN28	Fecal	Maternal	MaternalPN28	MaternalPN28DOX	FecalPN28	FecalDOX	FecalPN28DOX	PN28DOX	8600MaternalFecalDOX
1477	B	8601	8	CON	F	PN28	Fecal	Maternal	MaternalPN28	MaternalPN28CON	FecalPN28	FecalCON	FecalPN28CON	PN28CON	8601MaternalFecalCON
1478	C	8602	6	DOX	F	PN28	Fecal	Maternal	MaternalPN28	MaternalPN28DOX	FecalPN28	FecalDOX	FecalPN28DOX	PN28DOX	8602MaternalFecalDOX
1479	D	8610	7	DOX	F	PN28	Fecal	Maternal	MaternalPN28	MaternalPN28DOX	FecalPN28	FecalDOX	FecalPN28DOX	PN28DOX	8610MaternalFecalDOX
1480	E	8597	7	CON	F	PN28	Fecal	Maternal	MaternalPN28	MaternalPN28CON	FecalPN28	FecalCON	FecalPN28CON	PN28CON	8597MaternalFecalCON
1481	F	8606	7	DOX	F	PN28	Fecal	Maternal	MaternalPN28	MaternalPN28DOX	FecalPN28	FecalDOX	FecalPN28DOX	PN28DOX	8606MaternalFecalDOX
1482	G	8615	7	DOX	F	PN28	Fecal	Maternal	MaternalPN28	MaternalPN28DOX	FecalPN28	FecalDOX	FecalPN28DOX	PN28DOX	8615MaternalFecalDOX
1483	H	8603	6	DOX	F	PN28	Fecal	Maternal	MaternalPN28	MaternalPN28DOX	FecalPN28	FecalDOX	FecalPN28DOX	PN28DOX	8603MaternalFecalDOX
1484	I	8612	9	CON	F	PN28	Fecal	Maternal	MaternalPN28	MaternalPN28CON	FecalPN28	FecalCON	FecalPN28CON	PN28CON	8612MaternalFecalCON
1485	J	8605	5	DOX	F	PN28	Fecal	Maternal	MaternalPN28	MaternalPN28DOX	FecalPN28	FecalDOX	FecalPN28DOX	PN28DOX	8605MaternalFecalDOX
1486	K	8614	7	CON	F	PN28	Fecal	Maternal	MaternalPN28	MaternalPN28CON	FecalPN28	FecalCON	FecalPN28CON	PN28CON	8614MaternalFecalCON
1487	A	9694	.	DOX	M	PN21	Fecal	Offspring	OffspringPN21	OffspringPN21DOX	FecalPN21	FecalDOX	FecalPN21DOX	PN21DOX	9694OffspringFecalDOX
1488	A	9696	.	DOX	F	PN21	Fecal	Offspring	OffspringPN21	OffspringPN21DOX	FecalPN21	FecalDOX	FecalPN21DOX	PN21DOX	9696OffspringFecalDOX
1489	B	9707	.	CON	M	PN21	Fecal	Offspring	OffspringPN21	OffspringPN21CON	FecalPN21	FecalCON	FecalPN21CON	PN21CON	9707OffspringFecalCON
1490	B	9710	.	CON	F	PN21	Fecal	Offspring	OffspringPN21	OffspringPN21CON	FecalPN21	FecalCON	FecalPN21CON	PN21CON	9710OffspringFecalCON
1491	C	9703	.	DOX	M	PN21	Fecal	Offspring	OffspringPN21	OffspringPN21DOX	FecalPN21	FecalDOX	FecalPN21DOX	PN21DOX	9703OffspringFecalDOX
1492	C	9706	.	DOX	F	PN21	Fecal	Offspring	OffspringPN21	OffspringPN21DOX	FecalPN21	FecalDOX	FecalPN21DOX	PN21DOX	9706OffspringFecalDOX
1493	D	9698	.	DOX	M	PN21	Fecal	Offspring	OffspringPN21	OffspringPN21DOX	FecalPN21	FecalDOX	FecalPN21DOX	PN21DOX	9698OffspringFecalDOX
1494	D	9701	.	DOX	F	PN21	Fecal	Offspring	OffspringPN21	OffspringPN21DOX	FecalPN21	FecalDOX	FecalPN21DOX	PN21DOX	9701OffspringFecalDOX
1495	E	9723	.	CON	M	PN21	Fecal	Offspring	OffspringPN21	OffspringPN21CON	FecalPN21	FecalCON	FecalPN21CON	PN21CON	9723OffspringFecalCON
1496	E	9725	.	CON	F	PN21	Fecal	Offspring	OffspringPN21	OffspringPN21CON	FecalPN21	FecalCON	FecalPN21CON	PN21CON	9725OffspringFecalCON
1497	F	9719	.	DOX	M	PN21	Fecal	Offspring	OffspringPN21	OffspringPN21DOX	FecalPN21	FecalDOX	FecalPN21DOX	PN21DOX	9719OffspringFecalDOX
1498	F	9722	.	DOX	F	PN21	Fecal	Offspring	OffspringPN21	OffspringPN21DOX	FecalPN21	FecalDOX	FecalPN21DOX	PN21DOX	9722OffspringFecalDOX
1499	G	9713	.	DOX	M	PN21	Fecal	Offspring	OffspringPN21	OffspringPN21DOX	FecalPN21	FecalDOX	FecalPN21DOX	PN21DOX	9713OffspringFecalDOX
1500	G	9717	.	DOX	F	PN21	Fecal	Offspring	OffspringPN21	OffspringPN21DOX	FecalPN21	FecalDOX	FecalPN21DOX	PN21DOX	9717OffspringFecalDOX
1501	H	9729	.	DOX	M	PN21	Fecal	Offspring	OffspringPN21	OffspringPN21DOX	FecalPN21	FecalDOX	FecalPN21DOX	PN21DOX	9729OffspringFecalDOX
1502	H	9731	.	DOX	F	PN21	Fecal	Offspring	OffspringPN21	OffspringPN21DOX	FecalPN21	FecalDOX	FecalPN21DOX	PN21DOX	9731OffspringFecalDOX
1503	I	9733	.	CON	M	PN21	Fecal	Offspring	OffspringPN21	OffspringPN21CON	FecalPN21	FecalCON	FecalPN21CON	PN21CON	9733OffspringFecalCON
1504	I	9736	.	CON	F	PN21	Fecal	Offspring	OffspringPN21	OffspringPN21CON	FecalPN21	FecalCON	FecalPN21CON	PN21CON	9736OffspringFecalCON
1505	J	9739	.	DOX	M	PN21	Fecal	Offspring	OffspringPN21	OffspringPN21DOX	FecalPN21	FecalDOX	FecalPN21DOX	PN21DOX	9739OffspringFecalDOX
1506	J	9741	.	DOX	F	PN21	Fecal	Offspring	OffspringPN21	OffspringPN21DOX	FecalPN21	FecalDOX	FecalPN21DOX	PN21DOX	9741OffspringFecalDOX
1507	K	9744	.	CON	M	PN21	Fecal	Offspring	OffspringPN21	OffspringPN21CON	FecalPN21	FecalCON	FecalPN21CON	PN21CON	9744OffspringFecalCON
1508	K	9746	.	CON	F	PN21	Fecal	Offspring	OffspringPN21	OffspringPN21CON	FecalPN21	FecalCON	FecalPN21CON	PN21CON	9746OffspringFecalCON
1509	A	9694	.	DOX	M	PN28	Fecal	Offspring	OffspringPN28	OffspringPN28DOX	FecalPN28	FecalDOX	FecalPN28DOX	PN28DOX	9694OffspringFecalDOX
1510	A	9696	.	DOX	F	PN28	Fecal	Offspring	OffspringPN28	OffspringPN28DOX	FecalPN28	FecalDOX	FecalPN28DOX	PN28DOX	9696OffspringFecalDOX
1511	B	9707	.	CON	M	PN28	Fecal	Offspring	OffspringPN28	OffspringPN28CON	FecalPN28	FecalCON	FecalPN28CON	PN28CON	9707OffspringFecalCON
1512	B	9710	.	CON	F	PN28	Fecal	Offspring	OffspringPN28	OffspringPN28CON	FecalPN28	FecalCON	FecalPN28CON	PN28CON	9710OffspringFecalCON
1513	C	9703	.	DOX	M	PN28	Fecal	Offspring	OffspringPN28	OffspringPN28DOX	FecalPN28	FecalDOX	FecalPN28DOX	PN28DOX	9703OffspringFecalDOX
1514	C	9706	.	DOX	F	PN28	Fecal	Offspring	OffspringPN28	OffspringPN28DOX	FecalPN28	FecalDOX	FecalPN28DOX	PN28DOX	9706OffspringFecalDOX
1515	D	9698	.	DOX	M	PN28	Fecal	Offspring	OffspringPN28	OffspringPN28DOX	FecalPN28	FecalDOX	FecalPN28DOX	PN28DOX	9698OffspringFecalDOX
1516	D	9701	.	DOX	F	PN28	Fecal	Offspring	OffspringPN28	OffspringPN28DOX	FecalPN28	FecalDOX	FecalPN28DOX	PN28DOX	9701OffspringFecalDOX
1517	E	9723	.	CON	M	PN28	Fecal	Offspring	OffspringPN28	OffspringPN28CON	FecalPN28	FecalCON	FecalPN28CON	PN28CON	9723OffspringFecalCON
1518	E	9725	.	CON	F	PN28	Fecal	Offspring	OffspringPN28	OffspringPN28CON	FecalPN28	FecalCON	FecalPN28CON	PN28CON	9725OffspringFecalCON
1519	F	9719	.	DOX	M	PN28	Fecal	Offspring	OffspringPN28	OffspringPN28DOX	FecalPN28	FecalDOX	FecalPN28DOX	PN28DOX	9719OffspringFecalDOX
1520	F	9722	.	DOX	F	PN28	Fecal	Offspring	OffspringPN28	OffspringPN28DOX	FecalPN28	FecalDOX	FecalPN28DOX	PN28DOX	9722OffspringFecalDOX
1521	G	9713	.	DOX	M	PN28	Fecal	Offspring	OffspringPN28	OffspringPN28DOX	FecalPN28	FecalDOX	FecalPN28DOX	PN28DOX	9713OffspringFecalDOX
1522	G	9717	.	DOX	F	PN28	Fecal	Offspring	OffspringPN28	OffspringPN28DOX	FecalPN28	FecalDOX	FecalPN28DOX	PN28DOX	9717OffspringFecalDOX
1523	H	9729	.	DOX	M	PN28	Fecal	Offspring	OffspringPN28	OffspringPN28DOX	FecalPN28	FecalDOX	FecalPN28DOX	PN28DOX	9729OffspringFecalDOX
1524	H	9731	.	DOX	F	PN28	Fecal	Offspring	OffspringPN28	OffspringPN28DOX	FecalPN28	FecalDOX	FecalPN28DOX	PN28DOX	9731OffspringFecalDOX
1525	I	9733	.	CON	M	PN28	Fecal	Offspring	OffspringPN28	OffspringPN28CON	FecalPN28	FecalCON	FecalPN28CON	PN28CON	9733OffspringFecalCON
1526	I	9736	.	CON	F	PN28	Fecal	Offspring	OffspringPN28	OffspringPN28CON	FecalPN28	FecalCON	FecalPN28CON	PN28CON	9736OffspringFecalCON
1527	J	9739	.	DOX	M	PN28	Fecal	Offspring	OffspringPN28	OffspringPN28DOX	FecalPN28	FecalDOX	FecalPN28DOX	PN28DOX	9739OffspringFecalDOX
1528	J	9741	.	DOX	F	PN28	Fecal	Offspring	OffspringPN28	OffspringPN28DOX	FecalPN28	FecalDOX	FecalPN28DOX	PN28DOX	9741OffspringFecalDOX
1529	K	9744	.	CON	M	PN28	Fecal	Offspring	OffspringPN28	OffspringPN28CON	FecalPN28	FecalCON	FecalPN28CON	PN28CON	9744OffspringFecalCON
1530	K	9746	.	CON	F	PN28	Fecal	Offspring	OffspringPN28	OffspringPN28CON	FecalPN28	FecalCON	FecalPN28CON	PN28CON	9746OffspringFecalCON
1531	A	9694	.	DOX	M	PN35	Fecal	Offspring	OffspringPN35	OffspringPN35DOX	FecalPN35	FecalDOX	FecalPN35DOX	PN35DOX	9694OffspringFecalDOX
1532	A	9696	.	DOX	F	PN35	Fecal	Offspring	OffspringPN35	OffspringPN35DOX	FecalPN35	FecalDOX	FecalPN35DOX	PN35DOX	9696OffspringFecalDOX
1533	B	9707	.	CON	M	PN35	Fecal	Offspring	OffspringPN35	OffspringPN35CON	FecalPN35	FecalCON	FecalPN35CON	PN35CON	9707OffspringFecalCON
1534	B	9710	.	CON	F	PN35	Fecal	Offspring	OffspringPN35	OffspringPN35CON	FecalPN35	FecalCON	FecalPN35CON	PN35CON	9710OffspringFecalCON
1535	C	9703	.	DOX	M	PN35	Fecal	Offspring	OffspringPN35	OffspringPN35DOX	FecalPN35	FecalDOX	FecalPN35DOX	PN35DOX	9703OffspringFecalDOX
1536	C	9706	.	DOX	F	PN35	Fecal	Offspring	OffspringPN35	OffspringPN35DOX	FecalPN35	FecalDOX	FecalPN35DOX	PN35DOX	9706OffspringFecalDOX
1537	D	9698	.	DOX	M	PN35	Fecal	Offspring	OffspringPN35	OffspringPN35DOX	FecalPN35	FecalDOX	FecalPN35DOX	PN35DOX	9698OffspringFecalDOX
1538	D	9701	.	DOX	F	PN35	Fecal	Offspring	OffspringPN35	OffspringPN35DOX	FecalPN35	FecalDOX	FecalPN35DOX	PN35DOX	9701OffspringFecalDOX
1539	E	9723	.	CON	M	PN35	Fecal	Offspring	OffspringPN35	OffspringPN35CON	FecalPN35	FecalCON	FecalPN35CON	PN35CON	9723OffspringFecalCON
1540	E	9725	.	CON	F	PN35	Fecal	Offspring	OffspringPN35	OffspringPN35CON	FecalPN35	FecalCON	FecalPN35CON	PN35CON	9725OffspringFecalCON
1541	F	9719	.	DOX	M	PN35	Fecal	Offspring	OffspringPN35	OffspringPN35DOX	FecalPN35	FecalDOX	FecalPN35DOX	PN35DOX	9719OffspringFecalDOX
1542	F	9722	.	DOX	F	PN35	Fecal	Offspring	OffspringPN35	OffspringPN35DOX	FecalPN35	FecalDOX	FecalPN35DOX	PN35DOX	9722OffspringFecalDOX
1543	G	9713	.	DOX	M	PN35	Fecal	Offspring	OffspringPN35	OffspringPN35DOX	FecalPN35	FecalDOX	FecalPN35DOX	PN35DOX	9713OffspringFecalDOX
1544	G	9717	.	DOX	F	PN35	Fecal	Offspring	OffspringPN35	OffspringPN35DOX	FecalPN35	FecalDOX	FecalPN35DOX	PN35DOX	9717OffspringFecalDOX
1545	H	9729	.	DOX	M	PN35	Fecal	Offspring	OffspringPN35	OffspringPN35DOX	FecalPN35	FecalDOX	FecalPN35DOX	PN35DOX	9729OffspringFecalDOX
1546	H	9731	.	DOX	F	PN35	Fecal	Offspring	OffspringPN35	OffspringPN35DOX	FecalPN35	FecalDOX	FecalPN35DOX	PN35DOX	9731OffspringFecalDOX
1547	I	9733	.	CON	M	PN35	Fecal	Offspring	OffspringPN35	OffspringPN35CON	FecalPN35	FecalCON	FecalPN35CON	PN35CON	9733OffspringFecalCON
1548	I	9736	.	CON	F	PN35	Fecal	Offspring	OffspringPN35	OffspringPN35CON	FecalPN35	FecalCON	FecalPN35CON	PN35CON	9736OffspringFecalCON
1549	J	9739	.	DOX	M	PN35	Fecal	Offspring	OffspringPN35	OffspringPN35DOX	FecalPN35	FecalDOX	FecalPN35DOX	PN35DOX	9739OffspringFecalDOX
1550	J	9741	.	DOX	F	PN35	Fecal	Offspring	OffspringPN35	OffspringPN35DOX	FecalPN35	FecalDOX	FecalPN35DOX	PN35DOX	9741OffspringFecalDOX
1551	K	9744	.	CON	M	PN35	Fecal	Offspring	OffspringPN35	OffspringPN35CON	FecalPN35	FecalCON	FecalPN35CON	PN35CON	9744OffspringFecalCON
1552	K	9746	.	CON	F	PN35	Fecal	Offspring	OffspringPN35	OffspringPN35CON	FecalPN35	FecalCON	FecalPN35CON	PN35CON	9746OffspringFecalCON
1553	A	9694	.	DOX	M	PN42	Fecal	Offspring	OffspringPN42	OffspringPN42DOX	FecalPN42	FecalDOX	FecalPN42DOX	PN42DOX	9694OffspringFecalDOX
1554	A	9696	.	DOX	F	PN42	Fecal	Offspring	OffspringPN42	OffspringPN42DOX	FecalPN42	FecalDOX	FecalPN42DOX	PN42DOX	9696OffspringFecalDOX
1555	B	9707	.	CON	M	PN42	Fecal	Offspring	OffspringPN42	OffspringPN42CON	FecalPN42	FecalCON	FecalPN42CON	PN42CON	9707OffspringFecalCON
1556	B	9710	.	CON	F	PN42	Fecal	Offspring	OffspringPN42	OffspringPN42CON	FecalPN42	FecalCON	FecalPN42CON	PN42CON	9710OffspringFecalCON
1557	C	9703	.	DOX	M	PN42	Fecal	Offspring	OffspringPN42	OffspringPN42DOX	FecalPN42	FecalDOX	FecalPN42DOX	PN42DOX	9703OffspringFecalDOX
1558	C	9706	.	DOX	F	PN42	Fecal	Offspring	OffspringPN42	OffspringPN42DOX	FecalPN42	FecalDOX	FecalPN42DOX	PN42DOX	9706OffspringFecalDOX
1559	D	9698	.	DOX	M	PN42	Fecal	Offspring	OffspringPN42	OffspringPN42DOX	FecalPN42	FecalDOX	FecalPN42DOX	PN42DOX	9698OffspringFecalDOX
1560	D	9701	.	DOX	F	PN42	Fecal	Offspring	OffspringPN42	OffspringPN42DOX	FecalPN42	FecalDOX	FecalPN42DOX	PN42DOX	9701OffspringFecalDOX
1561	E	9723	.	CON	M	PN42	Fecal	Offspring	OffspringPN42	OffspringPN42CON	FecalPN42	FecalCON	FecalPN42CON	PN42CON	9723OffspringFecalCON
1562	E	9725	.	CON	F	PN42	Fecal	Offspring	OffspringPN42	OffspringPN42CON	FecalPN42	FecalCON	FecalPN42CON	PN42CON	9725OffspringFecalCON
1563	F	9719	.	DOX	M	PN42	Fecal	Offspring	OffspringPN42	OffspringPN42DOX	FecalPN42	FecalDOX	FecalPN42DOX	PN42DOX	9719OffspringFecalDOX
1564	F	9722	.	DOX	F	PN42	Fecal	Offspring	OffspringPN42	OffspringPN42DOX	FecalPN42	FecalDOX	FecalPN42DOX	PN42DOX	9722OffspringFecalDOX
1565	G	9713	.	DOX	M	PN42	Fecal	Offspring	OffspringPN42	OffspringPN42DOX	FecalPN42	FecalDOX	FecalPN42DOX	PN42DOX	9713OffspringFecalDOX
1566	G	9717	.	DOX	F	PN42	Fecal	Offspring	OffspringPN42	OffspringPN42DOX	FecalPN42	FecalDOX	FecalPN42DOX	PN42DOX	9717OffspringFecalDOX
1567	H	9729	.	DOX	M	PN42	Fecal	Offspring	OffspringPN42	OffspringPN42DOX	FecalPN42	FecalDOX	FecalPN42DOX	PN42DOX	9729OffspringFecalDOX
1568	H	9731	.	DOX	F	PN42	Fecal	Offspring	OffspringPN42	OffspringPN42DOX	FecalPN42	FecalDOX	FecalPN42DOX	PN42DOX	9731OffspringFecalDOX
1569	I	9733	.	CON	M	PN42	Fecal	Offspring	OffspringPN42	OffspringPN42CON	FecalPN42	FecalCON	FecalPN42CON	PN42CON	9733OffspringFecalCON
1570	I	9736	.	CON	F	PN42	Fecal	Offspring	OffspringPN42	OffspringPN42CON	FecalPN42	FecalCON	FecalPN42CON	PN42CON	9736OffspringFecalCON
1571	J	9739	.	DOX	M	PN42	Fecal	Offspring	OffspringPN42	OffspringPN42DOX	FecalPN42	FecalDOX	FecalPN42DOX	PN42DOX	9739OffspringFecalDOX
1572	J	9741	.	DOX	F	PN42	Fecal	Offspring	OffspringPN42	OffspringPN42DOX	FecalPN42	FecalDOX	FecalPN42DOX	PN42DOX	9741OffspringFecalDOX
1573	K	9744	.	CON	M	PN42	Fecal	Offspring	OffspringPN42	OffspringPN42CON	FecalPN42	FecalCON	FecalPN42CON	PN42CON	9744OffspringFecalCON
1574	K	9746	.	CON	F	PN42	Fecal	Offspring	OffspringPN42	OffspringPN42CON	FecalPN42	FecalCON	FecalPN42CON	PN42CON	9746OffspringFecalCON
1575	A	9694	.	DOX	M	PN49	Fecal	Offspring	OffspringPN49	OffspringPN49DOX	FecalPN49	FecalDOX	FecalPN49DOX	PN49DOX	9694OffspringFecalDOX
1576	A	9696	.	DOX	F	PN49	Fecal	Offspring	OffspringPN49	OffspringPN49DOX	FecalPN49	FecalDOX	FecalPN49DOX	PN49DOX	9696OffspringFecalDOX
1577	B	9707	.	CON	M	PN49	Fecal	Offspring	OffspringPN49	OffspringPN49CON	FecalPN49	FecalCON	FecalPN49CON	PN49CON	9707OffspringFecalCON
1578	B	9710	.	CON	F	PN49	Fecal	Offspring	OffspringPN49	OffspringPN49CON	FecalPN49	FecalCON	FecalPN49CON	PN49CON	9710OffspringFecalCON
1579	C	9703	.	DOX	M	PN49	Fecal	Offspring	OffspringPN49	OffspringPN49DOX	FecalPN49	FecalDOX	FecalPN49DOX	PN49DOX	9703OffspringFecalDOX
1580	C	9706	.	DOX	F	PN49	Fecal	Offspring	OffspringPN49	OffspringPN49DOX	FecalPN49	FecalDOX	FecalPN49DOX	PN49DOX	9706OffspringFecalDOX
1581	D	9698	.	DOX	M	PN49	Fecal	Offspring	OffspringPN49	OffspringPN49DOX	FecalPN49	FecalDOX	FecalPN49DOX	PN49DOX	9698OffspringFecalDOX
1582	D	9701	.	DOX	F	PN49	Fecal	Offspring	OffspringPN49	OffspringPN49DOX	FecalPN49	FecalDOX	FecalPN49DOX	PN49DOX	9701OffspringFecalDOX
1583	E	9723	.	CON	M	PN49	Fecal	Offspring	OffspringPN49	OffspringPN49CON	FecalPN49	FecalCON	FecalPN49CON	PN49CON	9723OffspringFecalCON
1584	E	9725	.	CON	F	PN49	Fecal	Offspring	OffspringPN49	OffspringPN49CON	FecalPN49	FecalCON	FecalPN49CON	PN49CON	9725OffspringFecalCON
1585	F	9719	.	DOX	M	PN49	Fecal	Offspring	OffspringPN49	OffspringPN49DOX	FecalPN49	FecalDOX	FecalPN49DOX	PN49DOX	9719OffspringFecalDOX
1586	F	9722	.	DOX	F	PN49	Fecal	Offspring	OffspringPN49	OffspringPN49DOX	FecalPN49	FecalDOX	FecalPN49DOX	PN49DOX	9722OffspringFecalDOX
1587	G	9713	.	DOX	M	PN49	Fecal	Offspring	OffspringPN49	OffspringPN49DOX	FecalPN49	FecalDOX	FecalPN49DOX	PN49DOX	9713OffspringFecalDOX
1588	G	9717	.	DOX	F	PN49	Fecal	Offspring	OffspringPN49	OffspringPN49DOX	FecalPN49	FecalDOX	FecalPN49DOX	PN49DOX	9717OffspringFecalDOX
1589	F	9731	.	DOX	F	PN49	Fecal	Offspring	OffspringPN49	OffspringPN49DOX	FecalPN49	FecalDOX	FecalPN49DOX	PN49DOX	9731OffspringFecalDOX
1590	I	9733	.	CON	M	PN49	Fecal	Offspring	OffspringPN49	OffspringPN49CON	FecalPN49	FecalCON	FecalPN49CON	PN49CON	9733OffspringFecalCON
1591	I	9736	.	CON	F	PN49	Fecal	Offspring	OffspringPN49	OffspringPN49CON	FecalPN49	FecalCON	FecalPN49CON	PN49CON	9736OffspringFecalCON
1592	J	9739	.	DOX	M	PN49	Fecal	Offspring	OffspringPN49	OffspringPN49DOX	FecalPN49	FecalDOX	FecalPN49DOX	PN49DOX	9739OffspringFecalDOX
1593	J	9741	.	DOX	F	PN49	Fecal	Offspring	OffspringPN49	OffspringPN49DOX	FecalPN49	FecalDOX	FecalPN49DOX	PN49DOX	9741OffspringFecalDOX
1594	K	9744	.	CON	M	PN49	Fecal	Offspring	OffspringPN49	OffspringPN49CON	FecalPN49	FecalCON	FecalPN49CON	PN49CON	9744OffspringFecalCON
1595	K	9746	.	CON	F	PN49	Fecal	Offspring	OffspringPN49	OffspringPN49CON	FecalPN49	FecalCON	FecalPN49CON	PN49CON	9746OffspringFecalCON
1596	A	9694	.	DOX	M	PN56	Fecal	Offspring	OffspringPN56	OffspringPN56DOX	FecalPN56	FecalDOX	FecalPN56DOX	PN56DOX	9694OffspringFecalDOX
1597	A	9696	.	DOX	F	PN56	Fecal	Offspring	OffspringPN56	OffspringPN56DOX	FecalPN56	FecalDOX	FecalPN56DOX	PN56DOX	9696OffspringFecalDOX
1598	B	9707	.	CON	M	PN56	Fecal	Offspring	OffspringPN56	OffspringPN56CON	FecalPN56	FecalCON	FecalPN56CON	PN56CON	9707OffspringFecalCON
1599	B	9710	.	CON	F	PN56	Fecal	Offspring	OffspringPN56	OffspringPN56CON	FecalPN56	FecalCON	FecalPN56CON	PN56CON	9710OffspringFecalCON
1600	C	9703	.	DOX	M	PN56	Fecal	Offspring	OffspringPN56	OffspringPN56DOX	FecalPN56	FecalDOX	FecalPN56DOX	PN56DOX	9703OffspringFecalDOX
1601	C	9706	.	DOX	F	PN56	Fecal	Offspring	OffspringPN56	OffspringPN56DOX	FecalPN56	FecalDOX	FecalPN56DOX	PN56DOX	9706OffspringFecalDOX
1602	D	9698	.	DOX	M	PN56	Fecal	Offspring	OffspringPN56	OffspringPN56DOX	FecalPN56	FecalDOX	FecalPN56DOX	PN56DOX	9698OffspringFecalDOX
1603	D	9701	.	DOX	F	PN56	Fecal	Offspring	OffspringPN56	OffspringPN56DOX	FecalPN56	FecalDOX	FecalPN56DOX	PN56DOX	9701OffspringFecalDOX
1604	E	9723	.	CON	M	PN56	Fecal	Offspring	OffspringPN56	OffspringPN56CON	FecalPN56	FecalCON	FecalPN56CON	PN56CON	9723OffspringFecalCON
1605	E	9725	.	CON	F	PN56	Fecal	Offspring	OffspringPN56	OffspringPN56CON	FecalPN56	FecalCON	FecalPN56CON	PN56CON	9725OffspringFecalCON
1606	F	9719	.	DOX	M	PN56	Fecal	Offspring	OffspringPN56	OffspringPN56DOX	FecalPN56	FecalDOX	FecalPN56DOX	PN56DOX	9719OffspringFecalDOX
1607	F	9722	.	DOX	F	PN56	Fecal	Offspring	OffspringPN56	OffspringPN56DOX	FecalPN56	FecalDOX	FecalPN56DOX	PN56DOX	9722OffspringFecalDOX
1608	G	9713	.	DOX	M	PN56	Fecal	Offspring	OffspringPN56	OffspringPN56DOX	FecalPN56	FecalDOX	FecalPN56DOX	PN56DOX	9713OffspringFecalDOX
1609	G	9717	.	DOX	F	PN56	Fecal	Offspring	OffspringPN56	OffspringPN56DOX	FecalPN56	FecalDOX	FecalPN56DOX	PN56DOX	9717OffspringFecalDOX
1610	F	9731	.	DOX	F	PN56	Fecal	Offspring	OffspringPN56	OffspringPN56DOX	FecalPN56	FecalDOX	FecalPN56DOX	PN56DOX	9731OffspringFecalDOX
1611	I	9733	.	CON	M	PN56	Fecal	Offspring	OffspringPN56	OffspringPN56CON	FecalPN56	FecalCON	FecalPN56CON	PN56CON	9733OffspringFecalCON
1612	I	9736	.	CON	F	PN56	Fecal	Offspring	OffspringPN56	OffspringPN56CON	FecalPN56	FecalCON	FecalPN56CON	PN56CON	9736OffspringFecalCON
1613	J	9739	.	DOX	M	PN56	Fecal	Offspring	OffspringPN56	OffspringPN56DOX	FecalPN56	FecalDOX	FecalPN56DOX	PN56DOX	9739OffspringFecalDOX
1614	J	9741	.	DOX	F	PN56	Fecal	Offspring	OffspringPN56	OffspringPN56DOX	FecalPN56	FecalDOX	FecalPN56DOX	PN56DOX	9741OffspringFecalDOX
1615	K	9744	.	CON	M	PN56	Fecal	Offspring	OffspringPN56	OffspringPN56CON	FecalPN56	FecalCON	FecalPN56CON	PN56CON	9744OffspringFecalCON
1616	K	9746	.	CON	F	PN56	Fecal	Offspring	OffspringPN56	OffspringPN56CON	FecalPN56	FecalCON	FecalPN56CON	PN56CON	9746OffspringFecalCON
1617	A	9694	.	DOX	M	PN63	Fecal	Offspring	OffspringPN63	OffspringPN63DOX	FecalPN63	FecalDOX	FecalPN63DOX	PN63DOX	9694OffspringFecalDOX
1618	A	9696	.	DOX	F	PN63	Fecal	Offspring	OffspringPN63	OffspringPN63DOX	FecalPN63	FecalDOX	FecalPN63DOX	PN63DOX	9696OffspringFecalDOX
1619	B	9707	.	CON	M	PN63	Fecal	Offspring	OffspringPN63	OffspringPN63CON	FecalPN63	FecalCON	FecalPN63CON	PN63CON	9707OffspringFecalCON
1620	B	9710	.	CON	F	PN63	Fecal	Offspring	OffspringPN63	OffspringPN63CON	FecalPN63	FecalCON	FecalPN63CON	PN63CON	9710OffspringFecalCON
1621	C	9703	.	DOX	M	PN63	Fecal	Offspring	OffspringPN63	OffspringPN63DOX	FecalPN63	FecalDOX	FecalPN63DOX	PN63DOX	9703OffspringFecalDOX
1622	C	9706	.	DOX	F	PN63	Fecal	Offspring	OffspringPN63	OffspringPN63DOX	FecalPN63	FecalDOX	FecalPN63DOX	PN63DOX	9706OffspringFecalDOX
1623	D	9698	.	DOX	M	PN63	Fecal	Offspring	OffspringPN63	OffspringPN63DOX	FecalPN63	FecalDOX	FecalPN63DOX	PN63DOX	9698OffspringFecalDOX
1624	D	9701	.	DOX	F	PN63	Fecal	Offspring	OffspringPN63	OffspringPN63DOX	FecalPN63	FecalDOX	FecalPN63DOX	PN63DOX	9701OffspringFecalDOX
1625	E	9723	.	CON	M	PN63	Fecal	Offspring	OffspringPN63	OffspringPN63CON	FecalPN63	FecalCON	FecalPN63CON	PN63CON	9723OffspringFecalCON
1626	E	9725	.	CON	F	PN63	Fecal	Offspring	OffspringPN63	OffspringPN63CON	FecalPN63	FecalCON	FecalPN63CON	PN63CON	9725OffspringFecalCON
1627	F	9719	.	DOX	M	PN63	Fecal	Offspring	OffspringPN63	OffspringPN63DOX	FecalPN63	FecalDOX	FecalPN63DOX	PN63DOX	9719OffspringFecalDOX
1628	F	9722	.	DOX	F	PN63	Fecal	Offspring	OffspringPN63	OffspringPN63DOX	FecalPN63	FecalDOX	FecalPN63DOX	PN63DOX	9722OffspringFecalDOX
1629	G	9713	.	DOX	M	PN63	Fecal	Offspring	OffspringPN63	OffspringPN63DOX	FecalPN63	FecalDOX	FecalPN63DOX	PN63DOX	9713OffspringFecalDOX
1630	G	9717	.	DOX	F	PN63	Fecal	Offspring	OffspringPN63	OffspringPN63DOX	FecalPN63	FecalDOX	FecalPN63DOX	PN63DOX	9717OffspringFecalDOX
1631	F	9731	.	DOX	F	PN63	Fecal	Offspring	OffspringPN63	OffspringPN63DOX	FecalPN63	FecalDOX	FecalPN63DOX	PN63DOX	9731OffspringFecalDOX
1632	I	9733	.	CON	M	PN63	Fecal	Offspring	OffspringPN63	OffspringPN63CON	FecalPN63	FecalCON	FecalPN63CON	PN63CON	9733OffspringFecalCON
1633	I	9736	.	CON	F	PN63	Fecal	Offspring	OffspringPN63	OffspringPN63CON	FecalPN63	FecalCON	FecalPN63CON	PN63CON	9736OffspringFecalCON
1634	J	9739	.	DOX	M	PN63	Fecal	Offspring	OffspringPN63	OffspringPN63DOX	FecalPN63	FecalDOX	FecalPN63DOX	PN63DOX	9739OffspringFecalDOX
1635	J	9741	.	DOX	F	PN63	Fecal	Offspring	OffspringPN63	OffspringPN63DOX	FecalPN63	FecalDOX	FecalPN63DOX	PN63DOX	9741OffspringFecalDOX
1636	K	9744	.	CON	M	PN63	Fecal	Offspring	OffspringPN63	OffspringPN63CON	FecalPN63	FecalCON	FecalPN63CON	PN63CON	9744OffspringFecalCON
1637	K	9746	.	CON	F	PN63	Fecal	Offspring	OffspringPN63	OffspringPN63CON	FecalPN63	FecalCON	FecalPN63CON	PN63CON	9746OffspringFecalCON
1638	A	8600_F	.	DOX	F	PN2	Colon	Offspring	OffspringPN2	OffspringPN2DOX	ColonPN2	ColonDOX	ColonPN2DOX	PN2DOX	8600_FOffspringColonDOX
1639	A	8600_M	.	DOX	M	PN2	Colon	Offspring	OffspringPN2	OffspringPN2DOX	ColonPN2	ColonDOX	ColonPN2DOX	PN2DOX	8600_MOffspringColonDOX
1640	B	8601_M	.	CON	M	PN2	Colon	Offspring	OffspringPN2	OffspringPN2CON	ColonPN2	ColonCON	ColonPN2CON	PN2CON	8601_MOffspringColonCON
1641	B	8601_F	.	CON	F	PN2	Colon	Offspring	OffspringPN2	OffspringPN2CON	ColonPN2	ColonCON	ColonPN2CON	PN2CON	8601_FOffspringColonCON
1642	C	8602_M	.	DOX	M	PN2	Colon	Offspring	OffspringPN2	OffspringPN2DOX	ColonPN2	ColonDOX	ColonPN2DOX	PN2DOX	8602_MOffspringColonDOX
1643	C	8602_F	.	DOX	F	PN2	Colon	Offspring	OffspringPN2	OffspringPN2DOX	ColonPN2	ColonDOX	ColonPN2DOX	PN2DOX	8602_FOffspringColonDOX
1644	D	8610__M	.	DOX	M	PN2	Colon	Offspring	OffspringPN2	OffspringPN2DOX	ColonPN2	ColonDOX	ColonPN2DOX	PN2DOX	8610__MOffspringColonDOX
1645	D	8610_F	.	DOX	F	PN2	Colon	Offspring	OffspringPN2	OffspringPN2DOX	ColonPN2	ColonDOX	ColonPN2DOX	PN2DOX	8610_FOffspringColonDOX
1646	E	8597_M	.	CON	M	PN2	Colon	Offspring	OffspringPN2	OffspringPN2CON	ColonPN2	ColonCON	ColonPN2CON	PN2CON	8597_MOffspringColonCON
1647	E	8597_F	.	CON	F	PN2	Colon	Offspring	OffspringPN2	OffspringPN2CON	ColonPN2	ColonCON	ColonPN2CON	PN2CON	8597_FOffspringColonCON
1648	F	8606_M	.	DOX	M	PN2	Colon	Offspring	OffspringPN2	OffspringPN2DOX	ColonPN2	ColonDOX	ColonPN2DOX	PN2DOX	8606_MOffspringColonDOX
1649	F	8606_F	.	DOX	F	PN2	Colon	Offspring	OffspringPN2	OffspringPN2DOX	ColonPN2	ColonDOX	ColonPN2DOX	PN2DOX	8606_FOffspringColonDOX
1650	G	8615_M	.	DOX	M	PN2	Colon	Offspring	OffspringPN2	OffspringPN2DOX	ColonPN2	ColonDOX	ColonPN2DOX	PN2DOX	8615_MOffspringColonDOX
1651	G	8615_F	.	DOX	F	PN2	Colon	Offspring	OffspringPN2	OffspringPN2DOX	ColonPN2	ColonDOX	ColonPN2DOX	PN2DOX	8615_FOffspringColonDOX
1652	H	8603_M	.	DOX	M	PN2	Colon	Offspring	OffspringPN2	OffspringPN2DOX	ColonPN2	ColonDOX	ColonPN2DOX	PN2DOX	8603_MOffspringColonDOX
1653	H	8603_F	.	DOX	F	PN2	Colon	Offspring	OffspringPN2	OffspringPN2DOX	ColonPN2	ColonDOX	ColonPN2DOX	PN2DOX	8603_FOffspringColonDOX
1654	I	8612_M	.	CON	M	PN2	Colon	Offspring	OffspringPN2	OffspringPN2CON	ColonPN2	ColonCON	ColonPN2CON	PN2CON	8612_MOffspringColonCON
1655	I	8612_F	.	CON	F	PN2	Colon	Offspring	OffspringPN2	OffspringPN2CON	ColonPN2	ColonCON	ColonPN2CON	PN2CON	8612_FOffspringColonCON
1656	J	8605_M	.	DOX	M	PN2	Colon	Offspring	OffspringPN2	OffspringPN2DOX	ColonPN2	ColonDOX	ColonPN2DOX	PN2DOX	8605_MOffspringColonDOX
1657	J	8605_F	.	DOX	F	PN2	Colon	Offspring	OffspringPN2	OffspringPN2DOX	ColonPN2	ColonDOX	ColonPN2DOX	PN2DOX	8605_FOffspringColonDOX
1658	K	8614_M	.	CON	M	PN2	Colon	Offspring	OffspringPN2	OffspringPN2CON	ColonPN2	ColonCON	ColonPN2CON	PN2CON	8614_MOffspringColonCON
1659	K	8614_F	.	CON	F	PN2	Colon	Offspring	OffspringPN2	OffspringPN2CON	ColonPN2	ColonCON	ColonPN2CON	PN2CON	8614_FOffspringColonCON
1660	A	8600	7	DOX	F	PN2	VL	Maternal	MaternalPN2	MaternalPN2DOX	VLPN2	VLDOX	VLPN2DOX	PN2DOX	8600MaternalVLDOX
1661	B	8601	8	CON	F	PN2	VL	Maternal	MaternalPN2	MaternalPN2CON	VLPN2	VLCON	VLPN2CON	PN2CON	8601MaternalVLCON
1662	C	8602	6	DOX	F	PN2	VL	Maternal	MaternalPN2	MaternalPN2DOX	VLPN2	VLDOX	VLPN2DOX	PN2DOX	8602MaternalVLDOX
1663	D	8610	7	DOX	F	PN2	VL	Maternal	MaternalPN2	MaternalPN2DOX	VLPN2	VLDOX	VLPN2DOX	PN2DOX	8610MaternalVLDOX
1664	E	8597	7	CON	F	PN2	VL	Maternal	MaternalPN2	MaternalPN2CON	VLPN2	VLCON	VLPN2CON	PN2CON	8597MaternalVLCON
1665	F	8606	7	DOX	F	PN2	VL	Maternal	MaternalPN2	MaternalPN2DOX	VLPN2	VLDOX	VLPN2DOX	PN2DOX	8606MaternalVLDOX
1666	G	8615	7	DOX	F	PN2	VL	Maternal	MaternalPN2	MaternalPN2DOX	VLPN2	VLDOX	VLPN2DOX	PN2DOX	8615MaternalVLDOX
1667	H	8603	6	DOX	F	PN2	VL	Maternal	MaternalPN2	MaternalPN2DOX	VLPN2	VLDOX	VLPN2DOX	PN2DOX	8603MaternalVLDOX
1668	I	8612	9	CON	F	PN2	VL	Maternal	MaternalPN2	MaternalPN2CON	VLPN2	VLCON	VLPN2CON	PN2CON	8612MaternalVLCON
1669	J	8605	5	DOX	F	PN2	VL	Maternal	MaternalPN2	MaternalPN2DOX	VLPN2	VLDOX	VLPN2DOX	PN2DOX	8605MaternalVLDOX
1670	K	8614	7	CON	F	PN2	VL	Maternal	MaternalPN2	MaternalPN2CON	VLPN2	VLCON	VLPN2CON	PN2CON	8614MaternalVLCON
