# Supplementary material for: Perinatal exposure to tetracycline contributes to lasting developmental effects on offspring
Source: Anim Microbiome. 2021 May 11;3:37. doi: 10.1186/s42523-021-00099-z (PMC8111738; doi:10.1186/s42523-021-00099-z)
Supplement: Supplementary file 4 — Additional file 4 [file 42523_2021_99_MOESM4_ESM.zip › Supplemental Table 4b_SILVA_count_table.csv]

#NAME	1400	1401	1402	1403	1404	1405	1406	1407	1408	1409	1410	1411	1412	1413	1414	1415	1416	1417	1418	1419	1420	1421	1422	1423	1424	1425	1426	1427	1428	1429	1430	1431	1432	1433	1434	1435	1436	1437	1438	1439	1440	1441	1442	1443	1444	1445	1446	1447	1448
g_Lachnospiraceae_NK4A136_group	21322	3503	6907	3738	4596	6788	1705	924	12160	8937	2759	10451	4954	5607	2966	10929	6971	12137	4135	5102	5865	2982	3769	5211	2590	4295	2691	1986	537	1438	2507	2284	5908	4645	495	6456	219	871	310	377	154	99	196	1083	1743	123	3787	2667	10912
f_Bacteroidales_S24-7_group	11209	6475	2750	3687	13569	3677	9357	10025	17869	21474	9056	2267	10844	9064	13990	2280	3796	4495	5547	3251	2533	5643	4898	970	5531	7948	12721	6744	4568	587	1653	7590	162	2893	54	25	3002	40	55	55	301	57	1891	11	4529	36	5	9267	50
g_Ruminiclostridium	5854	1324	1017	278	526	580	196	234	2154	3438	334	1593	860	812	253	1530	1524	2120	1022	1646	1335	741	212	594	356	1057	417	641	72	204	402	456	620	640	2111	926	40	18	18	65	11	12	68	1745	286	116	1410	428	915
g_Ruminiclostridium_9	3471	903	998	935	719	441	538	526	1916	1335	626	647	795	1037	893	1412	1125	1516	915	1210	1171	407	776	319	373	1273	815	497	135	152	476	321	702	1122	2985	1863	39	124	72	108	20	45	60	1429	500	608	790	505	1836
g_Prevotellaceae_UCG-001	336	227	103	65	305	103	52	160	474	486	329	95	169	193	279	189	115	40	84	57	39	292	342	39	15	34	169	144	224	51	18	53	187	6	76	4	24	123	155	103	65	86	43	59	0	28	0	0	55
g_Oscillibacter	2466	690	888	2075	146	1394	335	320	1074	1370	327	763	684	519	255	2302	979	1867	559	1123	1202	347	547	250	1000	939	690	354	75	151	443	243	21	1492	6	0	5	0	6	0	12	0	25	0	248	0	0	678	1644
g_Anaeroplasma	1175	194	545	1265	382	604	321	48	810	341	8	228	596	135	870	2158	223	483	276	479	556	622	508	226	213	762	764	446	43	41	71	57	2	923	3	0	99	0	0	0	0	0	14	0	747	0	0	1513	0
g_Alistipes	9	9	0	0	0	0	0	0	3	0	13	0	0	0	0	0	0	0	0	0	0	11	5	0	3349	0	0	5	1349	0	0	3119	4	0	0	0	0	6	12	0	0	0	702	0	0	0	0	0	3
f_Ruminococcaceae	2316	1101	470	1460	457	487	635	698	1339	1611	593	295	399	98	771	502	475	253	232	326	665	488	308	263	201	728	347	159	93	43	105	235	95	869	235	99	106	0	2	46	21	8	28	7	345	532	32	241	3085
g_Lachnoclostridium	1486	837	507	172	646	167	281	76	1344	648	109	485	186	123	147	540	579	338	222	381	257	323	212	297	87	353	149	67	103	41	129	207	1672	276	8444	1693	53	144	96	131	22	72	26	163	145	1891	679	153	1170
f_Clostridiales_vadinBB60_group	1720	105	240	622	662	138	319	277	1017	662	269	198	189	131	240	400	248	460	112	530	431	199	409	39	144	64	57	112	26	14	94	274	695	391	645	439	21	5	28	27	0	11	77	150	428	513	254	803	636
f_Lachnospiraceae	5900	1907	1166	1409	1552	844	796	1376	3895	1976	948	1271	706	784	636	918	1370	2576	898	1626	1135	1325	813	668	755	1170	859	694	276	464	486	845	2892	1558	1820	6819	77	414	174	197	36	248	57	639	397	1178	1773	602	5567
g_Roseburia	204	40	45	83	173	25	13	0	64	91	524	180	251	67	88	426	237	471	101	296	172	269	83	206	15	378	173	0	0	0	18	0	0	132	0	0	84	16	10	0	0	0	16	268	14	0	44	94	487
g_Lachnospiraceae_FCS020_group	304	26	68	262	0	74	0	44	57	34	27	54	0	8	25	43	141	128	18	75	129	36	78	41	18	20	35	41	11	0	0	15	1843	109	1046	1081	0	99	24	133	0	36	0	284	79	423	553	0	191
f_Peptococcaceae	777	61	206	83	115	137	202	63	547	784	49	176	248	428	234	388	361	341	331	324	289	393	312	64	349	1089	1126	598	234	28	118	726	0	274	4	0	68	0	0	0	10	0	141	0	243	0	0	954	0
g_Turicibacter	147	50	26	91	444	47	131	19	179	49	14	15	95	73	83	110	0	69	0	0	0	0	60	8	26	45	127	46	8	0	15	78	0	33	0	0	0	0	0	0	0	0	41	0	4	0	0	152	0
g_Eisenbergiella	134	241	21	133	0	85	51	0	22	252	0	158	83	44	32	247	142	377	42	66	198	83	51	391	67	98	0	36	19	68	79	77	207	188	197	655	0	13	0	66	12	0	10	84	60	231	166	66	1197
g_Anaerotruncus	2066	179	660	144	327	289	136	333	1179	459	443	232	334	266	117	730	561	416	368	415	524	321	175	269	228	548	188	150	33	57	133	110	484	316	3451	314	54	16	18	32	0	5	9	72	95	343	277	377	445
g_Ruminococcaceae_UCG-009	39	0	91	213	0	85	88	48	39	0	126	48	40	98	11	93	30	80	135	94	17	54	67	49	34	217	49	0	10	23	35	10	217	117	1423	189	0	13	15	27	0	0	0	160	8	145	221	72	336
g_Desulfovibrio	48	19	7	0	42	6	7	31	59	59	47	19	11	24	28	13	15	0	14	12	10	28	63	5	0	7	12	19	26	10	0	9	9	0	8	0	0	16	31	21	12	0	3	10	0	0	0	0	7
g_Lachnospiraceae_UCG-006	201	13	16	22	52	217	10	0	42	15	0	228	107	19	166	192	193	47	14	45	99	81	49	0	109	230	171	27	0	9	15	42	718	77	336	359	10	37	48	46	0	8	15	115	7	192	56	95	211
g_Ruminococcaceae_UCG-014	970	1032	256	632	1155	344	580	1102	601	2065	2029	188	421	128	441	106	108	286	99	97	36	332	290	80	732	1231	824	1304	219	15	41	1653	0	54	0	0	19	0	0	0	15	0	160	0	139	0	0	414	0
g_Ruminococcus_1	8	108	250	0	178	121	40	0	549	672	0	201	110	259	96	550	149	622	175	143	221	60	21	69	106	138	99	49	6	9	33	84	0	315	0	0	0	0	0	0	0	0	5	0	0	0	0	238	0
g_Lachnospiraceae_UCG-004	971	48	368	23	871	114	115	48	1147	152	192	160	83	52	75	84	0	309	19	134	22	74	0	81	0	229	104	0	49	0	78	18	0	0	0	0	0	0	0	0	0	0	21	0	0	14	0	78	0
g_Tyzzerella_3	330	472	64	302	39	214	117	49	8	176	4	226	199	79	109	586	158	48	235	329	367	35	63	200	92	175	86	23	0	17	52	9	0	215	0	3	0	0	0	0	0	0	0	0	0	0	0	120	0
g_Lachnospiraceae_UCG-001	15	125	0	23	0	26	0	0	0	120	0	80	10	50	25	201	15	10	242	173	12	149	0	60	0	107	38	17	0	52	30	15	181	0	530	367	0	0	18	0	0	0	0	21	11	85	73	0	321
g_Mucispirillum	20	4	0	0	18	0	0	4	15	18	27	0	8	15	17	5	14	0	0	0	2	18	23	0	0	0	0	7	10	0	0	0	0	0	0	0	0	8	17	0	0	10	5	0	0	0	0	0	0
g_Parasutterella	0	0	0	0	12	0	0	0	6	18	0	0	0	0	10	0	0	0	0	0	0	0	9	0	0	0	0	0	0	40	0	3	8	0	0	0	0	6	4	0	34	0	0	0	0	0	0	0	0
g_Bacteroides	18	19	0	0	16	8	0	0	25	67	53	13	0	13	7	6	8	5	10	0	0	27	32	6	0	10	12	18	15	4	0	8	38	0	0	0	3	0	33	22	8	9	0	10	0	0	0	0	0
g_Lactobacillus	85	79	60	7	700	26	93	339	367	100	146	0	0	7	0	0	33	21	6	0	8	25	19	13	87	406	76	105	72	31	34	107	0	241	0	3	27	0	0	0	26	0	57	0	22	0	0	25	0
g_Acetatifactor	422	207	413	264	0	138	141	257	304	652	136	215	44	22	44	379	230	322	113	334	410	76	76	123	60	82	37	64	0	71	82	42	7	528	0	14	0	0	0	0	3	0	0	7	52	0	43	188	151
f_Family_XIII	192	153	27	0	77	48	172	0	279	131	121	0	68	22	66	0	14	23	22	0	7	51	37	0	34	105	20	23	0	0	0	41	0	27	0	0	0	0	0	0	0	0	16	0	0	0	0	10	0
g_Marvinbryantia	6	0	0	0	0	0	0	39	0	0	34	0	7	5	0	0	0	0	0	0	0	81	12	0	0	20	0	11	0	0	0	0	0	13	0	0	0	0	0	0	0	0	12	0	9	0	0	0	0
g_Ruminiclostridium_5	474	315	129	181	251	264	174	76	499	285	112	216	97	71	51	162	112	301	111	123	148	28	70	19	21	85	54	10	14	8	31	17	0	65	0	0	0	0	0	0	0	0	0	0	16	0	0	25	0
g_Ruminiclostridium_6	2	8	37	0	0	0	18	0	0	80	12	0	0	59	17	7	32	14	5	174	0	23	0	0	0	127	0	12	0	20	0	3	0	9	0	0	0	0	0	0	0	0	0	0	0	0	0	0	0
g_Odoribacter	17	5	6	0	9	0	3	8	15	15	24	6	0	8	17	11	0	0	0	0	0	15	0	0	0	0	3	9	7	4	0	0	14	0	0	0	0	3	0	6	0	0	0	0	0	0	0	0	0
g_Ruminococcaceae_UCG-013	53	22	10	13	28	0	62	129	34	21	129	9	177	63	165	0	2	0	0	0	0	13	6	9	96	11	10	0	25	8	0	8	0	0	0	0	0	0	0	0	0	0	0	0	200	0	0	212	0
g_Candidatus_Arthromitus	0	0	0	0	0	0	0	0	0	0	0	0	0	0	58	0	5	0	23	5	5	147	85	0	275	515	186	49	51	0	12	80	0	152	0	0	0	0	0	0	0	0	13	0	82	0	0	140	0
g_Coprococcus_1	473	69	150	15	31	0	31	40	272	134	55	84	13	40	24	48	26	115	54	58	20	0	0	78	17	15	30	20	13	29	39	19	84	32	510	553	0	6	14	0	0	8	0	0	0	12	17	13	47
g_Pseudomonas	9	7	0	0	0	0	0	6	0	14	0	0	0	0	0	3	0	0	0	0	0	0	3	0	0	0	0	0	0	0	0	0	36	0	6	0	0	0	0	0	0	0	0	0	0	0	0	0	0
g_Tyzzerella	16	0	0	0	0	0	0	32	12	11	19	0	8	17	7	27	16	36	0	29	32	58	13	7	17	0	13	9	11	10	0	14	5	20	0	0	0	0	0	0	0	0	0	0	0	0	0	34	0
g_Anaerosporobacter	0	0	0	0	0	0	0	0	0	0	0	0	0	0	0	0	0	0	0	0	0	0	0	0	0	0	0	0	0	0	0	0	0	0	0	0	0	0	0	0	0	0	0	0	0	0	0	0	0
o_Mollicutes_RF9	186	122	20	476	59	27	38	136	150	146	580	45	17	28	84	27	14	18	12	0	0	254	0	28	92	135	42	8	14	0	0	98	0	16	0	0	0	0	0	0	0	0	11	0	0	0	0	218	0
g_Ruminococcaceae_UCG-010	90	22	11	9	116	12	31	0	154	27	21	6	19	17	16	3	5	0	6	4	0	15	27	0	0	49	33	11	17	0	0	43	0	54	0	0	12	0	0	0	0	0	0	0	10	0	0	23	0
g_Intestinimonas	177	72	23	21	0	0	17	28	21	131	7	14	45	0	23	20	38	41	20	34	15	18	38	18	41	53	53	50	0	0	25	31	0	19	0	0	0	0	0	0	0	0	0	0	28	0	0	0	0
g_Pseudoflavonifractor	416	0	117	76	0	37	47	43	53	18	26	42	24	0	21	113	58	29	22	46	52	50	0	0	29	0	0	26	0	0	0	20	5	0	0	0	0	0	0	0	0	0	0	0	0	0	0	0	0
g_Lachnospiraceae_UCG-010	27	0	72	61	6	0	11	28	80	0	12	39	68	22	60	84	78	70	17	109	105	136	50	9	49	30	60	23	0	24	25	20	0	47	0	0	0	0	0	0	0	0	0	0	0	0	0	22	0
g_Rikenellaceae_RC9_gut_group	24	12	0	0	12	0	0	0	0	0	28	0	0	8	8	0	0	0	0	5	0	0	29	0	0	0	0	0	8	7	0	0	9	0	0	0	0	7	3	0	0	6	0	0	0	0	0	0	8
g_Lachnospiraceae_NK4B4_group	0	0	0	9	0	0	0	0	0	0	0	22	40	23	43	23	22	36	32	70	20	62	10	20	11	8	27	0	6	0	4	0	4	0	29	0	0	0	0	0	0	0	0	9	12	0	15	24	7
g_Butyricicoccus	0	0	0	0	0	0	0	0	0	0	0	0	45	36	0	0	0	106	0	130	0	25	17	49	0	0	0	0	0	97	38	0	0	17	0	0	0	0	0	0	12	0	0	0	16	0	0	0	0
g_Helicobacter	0	7	0	0	0	0	0	0	0	29	11	0	9	4	6	0	0	0	0	0	0	6	14	0	0	0	0	9	14	0	0	0	0	0	3	0	0	0	11	0	0	0	0	0	0	0	0	0	0
g_Ruminococcaceae_UCG-005	282	12	31	20	32	17	0	6	39	38	9	24	32	13	108	19	17	0	0	21	48	9	30	0	22	26	0	11	0	6	12	18	0	39	0	0	0	0	0	0	0	0	0	0	0	0	0	14	0
g_Rikenella	0	3	0	0	6	0	0	0	9	20	0	0	3	0	0	2	0	0	0	0	0	0	8	0	0	0	0	0	0	0	0	0	0	0	3	0	0	0	4	0	0	0	0	0	0	0	0	0	0
g_Parabacteroides	0	4	0	0	0	3	0	0	4	4	5	0	0	0	11	0	0	0	0	0	0	0	0	0	0	0	0	0	7	0	0	0	3	0	0	0	0	2	0	0	0	0	0	0	0	0	0	0	0
g_Escherichia/Shigella	0	0	0	0	5	0	0	0	6	2	0	0	0	0	4	0	0	0	0	0	0	0	0	0	0	0	0	0	0	0	0	0	6	0	0	18	0	0	0	0	0	0	0	0	0	0	0	0	4
g_Clostridium_sensu_stricto_1	57	12	0	0	26	0	0	0	0	0	0	0	11	0	8	0	0	0	0	0	0	0	0	0	0	0	0	6	0	0	0	6	0	0	0	0	0	0	0	0	0	0	0	0	0	0	0	0	0
g_Bacillus	0	0	0	0	0	0	0	0	0	0	0	0	0	0	0	0	0	0	0	0	0	0	0	0	0	0	0	0	0	0	0	0	0	0	0	0	0	0	0	0	0	0	0	0	0	0	0	0	0
g_Caproiciproducens	52	0	16	0	79	0	22	80	80	39	26	6	30	30	0	5	6	12	5	0	0	13	36	0	0	0	6	0	0	0	0	6	0	63	0	0	0	0	0	0	0	0	10	0	19	0	0	0	0
g_Leuconostoc	3	0	0	0	0	0	0	0	0	0	0	0	0	0	0	0	0	0	0	0	0	0	0	0	0	0	0	0	0	0	0	0	0	0	0	0	0	0	0	0	0	0	0	0	0	0	0	0	0
p_Proteobacteria	0	0	0	0	0	0	0	3	0	11	0	0	5	0	0	0	0	0	0	0	0	0	0	0	0	0	0	0	0	0	0	0	0	0	0	0	0	0	0	0	0	0	5	0	0	0	0	0	0
g_Shuttleworthia	164	0	58	18	0	28	0	9	77	0	25	16	0	19	0	51	25	31	0	11	12	9	0	11	0	17	0	7	0	10	4	0	0	13	0	0	0	0	0	0	0	0	0	0	0	0	0	0	0
g_Family_XIII_AD3011_group	57	21	15	11	40	23	0	10	78	0	0	5	13	0	8	8	0	7	11	0	0	25	8	4	0	47	11	15	20	0	0	32	0	13	0	0	0	0	0	0	0	0	10	0	0	0	0	5	0
g_Anaerovorax	12	0	11	70	0	29	0	0	28	0	0	4	0	10	0	7	0	12	0	8	8	11	0	7	0	38	14	0	0	0	0	10	0	0	0	0	0	0	0	0	0	0	0	0	0	0	0	9	0
g_Romboutsia	27	0	0	8	71	0	19	0	86	30	0	0	0	0	0	4	0	0	0	0	0	0	0	0	0	0	0	0	0	0	0	0	0	0	0	0	0	0	0	0	0	0	0	0	0	0	0	0	0
g_Enterococcus	0	0	0	0	0	0	0	0	0	0	0	0	0	0	0	0	0	0	0	0	0	0	0	0	0	0	0	0	0	0	0	0	0	0	0	112	0	0	0	0	0	0	0	0	0	0	0	0	0
g_Paraprevotella	0	0	0	0	0	0	0	0	9	0	0	0	0	0	0	0	0	0	0	0	0	0	0	0	0	0	0	0	0	0	0	0	0	0	0	0	0	0	0	0	0	0	0	0	0	0	0	0	0
g_Erysipelatoclostridium	12	0	0	0	14	0	13	77	15	0	30	0	9	0	0	0	0	0	0	0	0	8	0	0	0	0	0	0	0	0	0	0	0	29	0	0	0	0	0	0	0	0	0	0	12	0	0	0	0
g_Ruminococcaceae_NK4A214_group	7	0	0	0	0	0	0	6	13	0	17	4	6	8	14	0	0	12	8	0	0	0	17	0	10	40	25	7	10	0	0	0	0	0	0	0	0	0	0	0	0	0	0	0	0	0	0	7	0
g_Olsenella	0	0	0	0	0	0	0	0	0	0	0	0	0	0	0	0	0	0	0	0	0	0	0	0	0	5	37	0	7	0	0	17	0	0	0	0	0	0	0	0	0	0	8	0	0	0	0	0	0
g_Flavonifractor	81	0	0	0	0	4	0	0	0	0	0	0	0	0	0	0	0	4	0	0	20	0	0	0	0	0	0	0	0	0	0	0	0	0	0	0	0	0	0	0	0	0	0	0	0	0	14	0	0
g_Sphingomonas	0	0	0	0	0	0	0	0	0	0	0	0	0	0	0	0	0	0	0	0	0	0	0	0	0	0	0	0	0	0	0	0	0	0	0	0	0	0	0	0	0	0	0	0	0	0	0	0	0
g_Bilophila	0	0	0	0	0	0	0	0	0	0	0	0	0	0	0	0	0	0	0	0	0	0	0	0	0	0	0	0	0	0	0	0	0	0	0	0	0	0	0	0	0	0	0	0	0	0	0	0	0
g_Sphingobium	0	0	0	0	0	0	0	0	0	5	0	0	0	0	0	0	0	0	0	0	0	0	4	0	3	0	0	0	0	0	0	0	0	0	0	0	0	0	0	0	0	0	0	0	0	0	0	0	0
g_Lactococcus	0	0	0	0	0	0	0	0	0	0	0	0	0	0	0	0	0	0	0	0	0	0	0	0	0	0	0	0	0	0	0	0	0	0	0	0	0	0	0	0	0	0	0	0	0	0	0	0	0
g_Faecalibaculum	0	0	0	0	0	0	0	0	0	0	0	0	0	0	0	0	0	0	0	0	0	0	0	0	0	0	0	0	0	0	0	0	0	0	0	0	0	0	0	0	0	0	0	0	0	0	0	0	0
g_Staphylococcus	0	0	0	0	0	0	0	0	0	0	0	0	0	0	0	0	0	0	0	0	0	5	0	0	0	0	0	0	0	0	0	0	0	0	0	0	0	0	0	0	0	0	0	0	0	0	0	0	0
p_Firmicutes	0	0	0	0	0	0	0	0	0	0	0	0	0	0	0	0	0	0	0	0	0	0	9	0	0	0	0	0	0	0	0	0	0	0	0	0	0	0	0	0	0	0	0	0	0	0	0	0	0
g_Pasteurella	0	0	0	0	2	0	0	0	0	0	0	0	0	0	0	0	0	0	0	0	0	0	0	0	0	0	0	0	0	0	0	0	0	0	0	0	0	0	0	0	0	0	0	0	0	0	0	0	0
g_Oscillospira	0	0	0	0	0	0	0	0	0	0	0	0	0	0	0	0	0	0	0	0	0	0	0	0	0	0	0	0	0	0	0	0	0	0	0	0	0	0	0	0	0	0	0	0	0	0	0	0	0
g_Acinetobacter	0	0	0	0	0	0	0	0	0	0	0	0	0	0	0	0	0	0	0	0	0	0	0	0	7	0	0	0	0	0	0	0	0	0	0	0	5	0	0	0	0	0	0	0	0	0	0	0	0
g_Candidatus_Saccharimonas	0	0	0	0	0	0	0	0	0	0	2	0	0	0	0	0	0	0	0	0	0	0	0	0	0	0	0	0	0	0	0	0	0	0	0	0	0	0	0	0	0	0	0	0	0	0	0	0	0
o_Gastranaerophilales	2	0	0	0	0	0	0	0	0	0	0	0	0	0	0	0	0	0	0	0	0	0	0	0	0	0	0	0	0	0	0	0	0	0	5	0	0	0	0	0	0	0	0	0	0	0	0	0	0
g_Anoxybacillus	0	0	0	0	0	0	0	0	0	0	0	0	0	0	0	0	0	0	0	0	0	0	0	0	0	0	0	0	0	0	0	0	0	0	0	0	0	0	0	0	0	0	0	0	0	0	0	0	0
g_Ruminococcaceae_UCG-003	0	0	0	0	0	0	0	0	9	0	0	0	0	0	0	0	0	0	0	0	0	0	0	0	0	9	0	0	0	0	0	0	0	0	0	0	0	0	0	0	0	0	0	0	0	0	0	0	0
g_Bifidobacterium	0	0	0	0	0	0	0	0	0	0	0	0	0	0	0	0	0	0	0	0	0	0	0	0	0	0	0	0	0	0	0	0	0	0	0	0	0	0	0	0	0	0	0	0	0	0	0	0	0
g_Blautia	0	0	0	0	0	0	0	0	0	0	0	0	0	0	0	0	0	0	0	0	0	0	0	0	0	0	0	0	0	0	0	0	0	0	0	0	0	0	0	0	0	0	0	0	0	0	0	0	0
g_Prevotella_2	0	0	0	0	0	0	0	0	0	2	0	0	0	0	0	0	0	0	0	0	0	0	0	0	0	0	0	0	0	0	0	0	0	0	0	0	0	0	0	0	0	0	0	0	0	0	0	0	0
g_Turicella	0	0	0	0	0	0	0	0	0	0	0	0	0	0	0	0	0	0	0	0	0	0	0	0	0	0	0	0	0	0	0	0	0	0	0	0	0	0	0	0	0	0	0	0	0	0	0	0	0
g_Corynebacterium_1	0	0	0	0	0	0	0	0	0	0	0	0	0	0	0	0	0	0	0	0	0	0	0	0	0	0	0	0	0	0	0	0	0	0	0	0	0	0	0	0	0	0	0	0	0	0	0	0	0
g_Delftia	0	0	0	0	0	0	0	0	0	0	0	0	0	0	0	0	0	0	0	0	0	0	0	0	0	0	0	0	0	0	0	0	0	0	0	0	0	0	0	0	0	0	0	0	0	0	0	0	0
f_Erysipelotrichaceae	8	3	0	0	0	0	5	0	0	5	5	0	0	0	0	0	0	0	0	0	0	5	0	0	0	0	0	0	0	0	0	0	0	0	0	0	0	0	0	0	0	0	0	0	0	0	0	0	0
g_Bradyrhizobium	0	0	0	0	0	0	0	0	0	0	0	0	0	0	0	0	0	0	0	0	0	0	0	0	0	0	0	0	0	0	0	0	0	0	8	0	0	0	0	0	0	0	0	0	0	0	0	0	0
g_Duganella	0	0	0	0	0	0	0	0	0	0	0	0	0	0	0	0	0	0	0	0	0	0	0	0	0	0	0	0	0	0	0	0	0	0	0	0	0	0	0	0	0	0	0	0	0	0	0	0	0
g_Lysinibacillus	0	0	0	0	0	0	0	0	0	0	0	0	0	0	0	0	0	0	0	0	0	0	0	0	0	0	0	0	0	0	0	0	0	0	0	0	0	0	0	0	0	0	0	0	0	0	0	0	0
g_Candidatus_Stoquefichus	10	5	0	0	10	0	0	0	0	0	6	0	0	0	0	0	0	0	0	0	0	0	0	0	0	0	0	0	0	0	0	0	0	0	0	0	0	0	0	0	0	0	0	0	0	0	0	0	0
f_Planococcaceae	0	0	0	0	0	0	0	0	0	0	0	0	0	0	0	0	0	0	0	0	0	0	0	0	0	0	0	0	0	0	0	0	0	0	0	0	0	0	0	0	0	0	0	0	0	0	0	0	0
o_Clostridiales	0	0	0	0	0	0	0	0	0	0	0	0	0	0	0	0	0	0	0	0	0	0	0	0	0	0	0	0	0	0	0	0	0	0	0	0	0	0	0	0	0	0	0	0	0	0	0	0	0
g_Finegoldia	0	0	0	0	0	0	0	0	0	0	0	0	0	0	0	0	0	0	0	0	0	0	0	0	0	0	0	0	0	0	0	0	0	0	0	0	0	0	0	0	0	0	0	0	0	0	0	0	0
g_Anaerococcus	0	0	0	0	0	0	0	0	0	0	0	0	0	0	0	0	0	0	0	0	0	0	0	0	0	0	0	0	0	0	0	0	0	0	0	0	0	0	0	0	0	0	0	0	0	0	0	0	0
g_Mycoplasma	0	0	0	0	0	0	0	0	0	0	0	0	0	0	0	0	0	0	0	0	0	0	0	0	0	0	0	0	0	0	0	0	0	0	0	0	0	0	0	0	0	0	0	0	0	0	0	0	0
g_Sporosarcina	0	0	0	0	0	0	0	0	0	0	0	0	0	0	0	0	0	0	0	0	0	0	0	0	0	0	0	0	0	0	0	0	0	0	0	0	0	0	0	0	0	0	0	0	0	0	0	0	0
g_Lawsonella	0	0	0	0	0	0	0	0	0	0	0	0	0	0	0	0	0	0	0	0	0	0	0	0	0	0	0	0	0	0	0	0	0	0	0	0	0	0	0	0	0	0	0	0	0	0	0	0	0
g_Pantoea	0	0	0	0	0	0	0	0	0	0	0	0	0	0	0	0	0	0	0	0	0	0	0	0	0	0	0	0	0	0	0	0	0	0	0	0	0	0	0	0	0	0	0	0	0	0	0	0	0
g_Janthinobacterium	0	0	0	0	0	0	0	0	0	0	0	0	0	0	0	0	0	0	0	0	0	0	0	0	0	0	0	0	0	0	0	0	0	0	0	0	0	0	0	0	0	0	0	0	0	0	0	0	0
d_Bacteria	0	0	0	0	0	0	0	0	0	0	0	0	0	0	0	0	0	0	0	0	0	0	0	0	0	0	0	0	0	0	0	0	0	0	0	0	0	0	0	0	0	0	0	0	0	0	0	0	0
g_Capnocytophaga	0	0	0	0	0	0	0	0	0	0	0	0	0	0	0	0	0	0	0	0	0	0	0	0	0	0	0	0	0	0	0	0	0	0	0	0	0	0	0	0	0	0	0	0	0	0	0	0	0
g_Corynebacterium	0	0	0	0	2	0	0	0	0	0	0	0	0	0	0	0	0	0	0	0	0	0	0	0	0	0	0	0	0	0	0	0	0	0	0	0	0	0	0	0	0	0	0	0	0	0	0	0	0
g_Fusobacterium	0	0	0	0	0	0	0	0	0	0	0	0	0	0	0	0	0	0	0	0	0	0	0	0	0	0	0	0	0	0	0	0	0	0	0	0	0	0	0	0	0	0	0	0	0	0	0	0	0
g_Selenomonas	0	0	0	0	0	0	0	0	0	0	0	0	0	0	0	0	0	0	0	0	0	0	0	0	0	0	0	0	0	0	0	0	0	0	0	0	0	0	0	0	0	0	0	0	0	0	0	0	0
g_Streptococcus	0	0	0	0	0	0	0	0	0	0	0	0	0	0	0	0	0	0	0	0	0	0	0	0	0	0	0	0	0	0	0	3	0	0	0	0	0	0	0	0	0	0	0	0	0	0	0	0	0
f_Coriobacteriaceae	0	0	0	0	0	0	0	0	0	0	0	0	3	0	0	0	0	0	0	0	0	0	0	0	0	0	0	0	0	0	0	0	0	0	0	0	0	0	0	0	0	0	0	0	0	0	0	0	0
g_Citrobacter	0	0	0	0	0	0	0	0	0	0	0	0	0	0	0	0	0	0	0	0	0	0	0	0	0	0	0	0	0	0	0	0	0	0	0	0	0	0	0	0	0	0	0	0	0	0	0	0	0
f_Pseudomonadaceae	0	0	0	0	0	0	0	0	0	0	0	0	0	0	0	0	0	0	0	0	0	0	0	0	0	0	0	0	0	0	0	0	0	0	0	0	0	0	0	0	0	0	0	0	0	0	0	0	0
f_env.OPS_17	0	0	0	0	0	0	0	0	0	0	0	0	0	0	0	0	0	0	0	0	0	0	0	0	0	0	0	0	0	0	0	0	0	0	0	0	0	0	0	0	0	0	0	0	0	0	0	0	0
c_Chloroplast	0	0	0	0	0	0	0	0	0	0	12	0	0	0	0	0	0	0	0	0	0	0	0	0	0	0	0	0	0	0	0	0	0	0	0	0	0	0	0	0	0	0	0	0	0	0	0	0	0
g_Alloprevotella	0	0	0	0	0	0	0	0	0	0	0	0	0	0	0	0	0	0	0	0	0	0	0	0	0	0	0	0	0	0	0	0	0	0	0	0	0	0	0	0	0	0	0	0	0	0	0	0	0
g_Paenibacillus	0	0	0	0	0	0	0	0	0	0	0	0	0	0	0	0	0	0	0	0	0	0	0	0	0	0	0	0	0	0	0	0	0	0	0	0	0	0	0	0	0	0	0	0	0	0	0	0	0
g_Prevotella_9	0	0	0	0	0	0	0	0	0	0	0	0	0	0	0	0	0	0	0	0	0	0	0	0	0	0	0	0	0	0	0	0	0	0	0	0	0	0	0	0	0	0	0	0	0	0	0	0	0
g_Klebsiella	0	0	0	0	0	0	12	0	0	0	0	0	0	0	0	0	0	0	0	0	0	0	0	0	0	0	0	0	0	0	0	0	0	0	0	0	0	0	0	0	0	0	0	0	0	0	0	0	0
g_Family_XIII_UCG-001	0	0	0	0	0	0	0	0	0	0	0	0	0	0	0	0	0	0	0	0	0	0	0	0	0	0	0	0	0	0	0	0	0	0	0	0	0	0	0	0	0	0	0	0	0	0	0	0	0
g_Leptotrichia	0	0	0	0	0	0	0	0	0	0	0	0	0	0	0	0	0	0	0	0	0	0	0	0	0	0	0	0	0	0	0	0	0	0	0	0	0	0	0	0	0	0	0	0	0	0	0	0	0
f_Prevotellaceae	0	0	0	0	0	0	0	0	0	0	0	0	0	0	0	0	0	0	0	0	0	0	0	0	0	0	0	0	0	0	0	0	0	0	0	0	0	0	0	0	0	0	0	0	0	0	0	0	0
g_Senegalimassilia	0	0	0	0	0	0	0	0	0	6	0	0	0	0	0	0	0	0	0	0	0	0	0	0	0	0	0	0	0	0	0	0	0	0	0	0	0	0	0	0	0	0	0	0	0	0	0	0	0
g_Megamonas	0	0	0	0	0	0	0	0	0	0	0	0	0	0	0	0	0	0	0	0	0	0	0	0	0	0	0	0	0	0	0	0	0	0	0	0	0	0	0	0	0	0	0	0	0	0	0	0	0
g_Phenylobacterium	0	0	0	0	0	0	0	0	0	0	0	0	0	0	0	0	0	0	0	0	0	0	0	0	0	0	0	0	0	0	0	0	0	0	0	0	0	0	0	0	0	0	0	0	0	0	0	0	0
g_Veillonella	0	0	0	0	0	0	0	0	0	0	0	0	0	0	0	0	0	0	0	0	0	0	0	0	0	0	0	0	0	0	0	0	0	0	0	0	0	0	0	0	0	0	0	0	0	0	0	0	0
f_Veillonellaceae	0	0	0	0	0	0	0	0	0	3	0	0	0	0	0	0	0	0	0	0	0	0	0	0	0	0	0	0	0	0	0	0	0	0	0	0	0	0	0	0	0	0	0	0	0	0	0	0	0
g_Selenomonas_3	0	0	0	0	0	0	0	0	0	0	0	0	0	0	0	0	0	0	0	0	0	0	0	0	0	0	0	0	0	0	0	0	0	0	0	0	0	0	0	0	0	0	0	0	0	0	0	0	0
g_Stenotrophomonas	0	0	0	0	0	0	0	0	0	0	0	0	0	0	0	0	0	0	0	0	0	0	0	0	0	0	0	0	0	0	0	0	0	0	0	0	0	0	0	0	0	0	0	0	0	0	0	0	0
g_Prevotella	0	0	0	0	0	0	0	0	0	0	0	0	0	0	0	0	0	0	0	0	0	0	0	0	0	0	0	0	0	0	0	0	0	0	0	0	0	0	0	0	0	0	0	0	0	0	0	0	0
g_Adlercreutzia	0	0	0	0	0	0	0	0	7	0	0	0	0	0	0	0	0	0	0	0	0	0	0	0	0	0	0	0	0	0	0	0	0	0	0	0	0	0	0	0	0	0	0	0	0	0	0	0	0
g_Aerococcus	0	0	0	0	0	0	0	0	0	0	0	0	0	0	0	0	0	0	0	0	0	0	0	0	0	0	0	0	0	0	0	0	0	0	0	0	0	0	0	0	0	0	0	0	0	0	0	0	0
f_Porphyromonadaceae	0	0	0	0	0	0	0	0	0	0	0	0	0	0	0	0	0	0	0	0	0	0	0	0	0	0	0	0	0	0	0	0	0	0	0	0	0	0	0	0	0	0	0	0	0	0	0	0	0
g_Enterorhabdus	0	0	0	0	0	0	0	0	0	0	0	0	0	0	0	0	0	0	0	0	0	0	0	0	0	0	0	0	0	0	0	0	0	0	0	0	0	0	0	0	0	0	0	0	0	0	0	0	0
f_Rikenellaceae	0	0	0	0	0	0	0	0	0	0	0	0	0	0	0	0	0	0	0	0	0	0	0	0	0	0	0	0	0	0	0	0	0	0	0	0	0	0	0	0	0	0	0	0	0	0	0	0	0
g_Novosphingobium	0	0	0	0	0	0	0	0	0	0	0	0	0	0	0	0	0	0	0	0	0	0	0	0	0	0	0	0	0	0	0	0	0	0	0	0	0	0	0	0	0	0	0	0	0	0	0	0	0
g_Planctomyces	0	0	0	0	0	0	0	0	0	0	0	0	0	0	0	0	0	0	0	0	0	0	0	0	0	0	0	0	0	0	0	0	0	0	0	0	0	0	0	0	0	0	0	0	0	0	0	0	0
g_Brucella	0	5	0	0	0	0	0	0	0	0	0	0	0	0	0	0	0	0	0	0	0	0	0	0	0	0	0	0	0	0	0	0	0	0	0	0	0	0	0	0	0	0	0	0	0	0	0	0	0
g_Lactonifactor	0	0	0	0	0	0	0	0	0	0	0	0	0	0	0	0	0	0	0	0	0	0	0	0	0	0	0	0	0	0	0	0	0	0	0	0	0	0	0	0	0	0	0	0	0	0	0	0	0
g_Jeotgalicoccus	0	0	0	0	0	0	0	0	0	0	0	0	0	0	0	0	0	0	0	0	0	0	0	0	0	0	0	0	0	0	0	0	0	0	0	0	0	0	0	0	0	0	0	0	0	0	0	0	0
g_Prevotellaceae_NK3B31_group	0	0	0	0	0	0	0	0	0	0	0	0	0	0	0	0	0	0	0	0	0	0	0	0	0	0	0	0	0	0	0	0	0	0	0	0	0	0	0	0	0	0	0	0	0	0	0	0	0
g_Luteolibacter	0	0	0	0	0	0	0	0	0	0	0	0	0	0	0	0	0	0	0	0	0	0	0	0	0	0	0	0	0	0	0	0	0	0	0	0	0	0	0	0	0	0	0	0	0	0	0	0	0
g_Nocardioides	0	0	0	0	0	0	0	0	0	0	0	0	0	0	0	0	0	0	0	0	0	0	0	0	0	0	0	0	0	0	0	0	0	0	0	0	0	0	0	0	0	0	0	0	0	0	0	0	0
g_Campylobacter	0	0	0	0	0	0	0	0	0	0	0	0	0	0	0	0	0	0	0	0	0	0	0	0	0	0	0	0	0	0	0	0	0	0	0	0	0	0	0	0	0	0	0	0	0	0	0	0	0
g_Brevundimonas	0	0	0	0	0	0	0	0	0	0	0	0	0	0	0	0	0	0	0	0	0	0	0	0	0	0	0	0	0	0	0	0	0	0	0	0	0	0	0	0	0	0	0	0	0	0	0	0	0
o_Bacteroidales	0	0	0	0	0	0	0	0	0	0	0	0	0	0	0	0	0	0	0	0	0	0	0	0	0	0	0	0	0	0	0	0	0	0	0	0	0	0	0	0	0	0	0	0	0	0	0	0	0
g_Massilia	0	0	0	0	0	0	0	0	0	0	0	0	0	0	0	0	0	0	0	0	0	0	0	0	0	0	0	0	0	0	0	0	0	0	0	0	0	0	0	0	0	0	0	0	0	0	0	0	0
g_Treponema_2	0	0	0	0	0	0	0	0	0	0	0	0	0	0	0	0	0	0	0	0	0	0	0	0	0	0	0	0	0	0	0	0	0	0	0	0	0	0	0	0	0	0	0	0	0	0	0	0	0
g_Bosea	0	0	0	0	0	0	0	0	0	0	0	0	0	0	0	0	0	0	0	0	0	0	0	0	0	0	0	0	0	0	0	0	0	0	0	0	0	0	0	0	0	0	0	0	0	0	0	0	0
g_Mucilaginibacter	0	0	0	0	0	0	0	0	0	0	0	0	0	0	0	0	0	0	0	0	0	0	0	0	0	0	0	0	0	0	0	0	0	0	0	0	0	0	0	0	0	0	0	0	0	0	0	0	0
g_Bibersteinia	0	0	0	0	0	0	0	0	0	0	0	0	0	0	0	0	0	0	0	0	0	0	0	0	0	0	0	0	0	0	0	0	0	0	0	0	0	0	0	0	0	0	0	0	0	0	0	0	0
g_Chryseobacterium	0	0	0	0	0	0	0	0	0	0	0	0	0	0	0	0	0	0	0	0	0	0	0	0	0	0	0	0	0	0	0	0	0	0	0	0	0	0	0	0	0	0	0	0	0	0	0	0	0
f_Mitochondria	0	0	0	0	0	0	0	0	0	0	0	0	0	0	0	0	0	0	0	0	0	0	0	0	0	0	0	0	0	0	0	0	0	0	0	0	0	0	0	0	0	0	0	0	0	0	0	0	0
g_Belnapia	0	0	0	0	0	0	0	0	0	0	0	0	0	0	0	0	0	0	0	0	0	0	0	0	0	0	0	0	0	0	0	0	0	0	0	0	0	0	0	0	0	0	0	0	0	0	0	0	0
g_Akkermansia	0	0	0	0	0	0	0	0	0	0	0	0	0	0	0	0	0	0	0	0	0	0	0	0	0	0	0	0	0	0	0	0	0	0	0	0	0	0	0	0	0	0	0	0	0	0	0	0	0
g_Rothia	0	0	0	0	0	0	0	0	0	0	0	0	0	0	0	0	0	0	0	0	0	0	0	0	0	0	0	0	0	0	0	0	0	0	0	0	0	0	0	0	0	0	0	0	0	0	0	0	0
g_Cardiobacterium	0	0	0	0	0	0	0	0	0	0	0	0	0	0	0	0	0	0	0	0	0	0	0	0	0	0	0	0	0	0	0	0	0	0	0	0	0	0	0	0	0	0	0	0	0	0	0	0	0
g_Bergeyella	0	0	0	0	0	0	0	0	0	0	0	0	0	0	0	0	0	0	0	0	0	0	0	0	0	0	0	0	0	0	0	0	0	0	0	0	0	0	0	0	0	0	0	0	0	0	0	0	0
g_Halomonas	0	0	0	0	0	0	0	0	0	0	0	0	0	0	0	0	0	0	0	0	0	0	0	0	0	0	0	0	0	0	0	0	0	0	0	0	0	0	0	0	0	0	0	0	0	0	0	0	0
g_Kingella	0	0	0	0	0	0	0	0	0	0	0	0	0	0	0	0	0	0	0	0	0	0	0	0	0	0	0	0	0	0	0	0	0	0	0	0	0	0	0	0	0	0	0	0	0	0	0	0	0
d_Eukaryota	0	0	0	0	0	0	0	0	0	0	0	0	0	0	0	0	0	0	0	0	0	0	0	0	0	0	0	0	0	0	0	0	0	0	0	0	0	0	0	0	0	0	0	0	0	0	0	0	0
[truncated: 222 more columns]
